# Supplementary material for: Genetic factors underlying boron toxicity tolerance in rice: genome-wide association study and transcriptomic analysis
Source: J Exp Bot. 2016 Nov 18;68(3):687–700. doi: 10.1093/jxb/erw423 (PMC5444448; doi:10.1093/jxb/erw423)
Supplement: supplementary_tables_S1_S11 [file erw423_suppl_supplementary_tables_S1_S11.xlsx]

## Sheet: S1 Traits
Supplementary Table S1. Description and phenotypic means of all 137 rice accessions used in the genome wide association study (Experiment Btox2)
NSFTV.ID	LINE	GSOR ID	IRGC ID	Country of origin	Sub-population	subgroup	Control SPAD	Control LBS	Control Root Length (cm)	Control Root DW(mg)	Control Tillers' number	Control Shoot Length (cm)	Control Shoot DW (mg)	Control SBC [µg/g]	B Treated SPAD	B Treated LBS	B Treated Root Length (cm)	B Treated Root DW(mg)	B Treated Tillers' number	B Treated Shoot Length (cm)	B Treated Shoot DW (mg)	B Treated SBC [µg/g]	Relative SPAD	Relative LBS	Relative Root Length	Relative Root DW	Relative Tiller number	Relative Shoot Length	Relative Shoot DW
3	Ai-Chiao-Hong	301003	117636	China	IND	In	34.9667	1	25	63	3	66.6667	305	62.6682	28.62	2.2	15.6	45	1.4	58.2	223.6	576.768	0.818494	2.2	0.624	0.714286	0.466667	0.873	0.733115
4	NSF-TV 4 (ARC 10177)	301004	117601	India	AUS	In	33.1333	1	27.75	42.75	1.5	27.75	231.667	46.1119	25.85	2.2	13	32.25	1	49.75	166.25	417.508	0.780181	2.2	0.468468	0.754386	0.666667	1.79279	0.717626
6	ARC 7229	301006	117603	India	AUS	In	28.8667	1	14	42.5	1.25	57.5	213.75	51.7183	21.2	2.2	14.5	22	1	50	155.25	497.609	0.734411	2.2	1.03571	0.517647	0.8	0.869565	0.726316
13	NSF-TV 13 (Basmati 1)	301012	117605	Pakistan	AUS	In	27.4667	1	17.75	75.75	3	65	436.75	42.6009	30.825	2.2	16.5	43	1.5	49.75	220.25	556.31	1.12227	2.2	0.929577	0.567657	0.5	0.765385	0.504293
17	Binulawan	301015	117659	Philippines	IND	In	27.4	1	17	31	2	36.75	152.667	48.4777	31.9	2.14	12.75	21.5	1.25	31.75	119.25	441.835	1.16423	2.14	0.75	0.693548	0.625	0.863946	0.781114
18	BJ 1	301016	117661	India	AUS	In	30.4	1	27	123.333	5.5	67.5	659	39.0827	26.7	2.06	22	62.5	2.75	63.5	305.5	605.831	0.878289	2.06	0.814815	0.506757	0.5	0.940741	0.463581
19	Black Gora	301017	117662	India	AUS	In	29.2	1	22.6667	102	2.33333	65.3333	413.667	40.5741	28.075	2.12	18.25	51	1.5	53.5	204.25	515.868	0.961473	2.12	0.805147	0.5	0.642857	0.818878	0.493755
21	Byakkoku Y 5006 Seln	301019	117671	Australia	IND	In	27.4667	1	19.25	41.75	2.25	52.25	232.25	38.6239	28.75	2.12	16.25	43.5	1.25	53.5	185	570.538	1.04672	2.12	0.844156	1.04192	0.555556	1.02392	0.796555
29	Chau	301027	117682	Vietnam	IND	In	26.5667	1	22.25	58.75	2.25	63.25	243.75	45.187	27.15	2.12	14.6667	34.25	1.25	57	188	593.17	1.02196	2.12	0.659176	0.582979	0.555556	0.901186	0.771282
30	Chiem Chanh	301028	117684	Vietnam	IND	In	30.4667	1	25	84.5	4.25	67.25	529.75	43.7046	32.975	2.38	20.5	47.75	2.75	57.75	296.75	793.555	1.08233	2.38	0.82	0.565089	0.647059	0.858736	0.56017
33	Chuan 4	301031	117688	Taiwan	AUS	In	35.5333	1	16.6667	53.5	2.33333	59.3333	243.667	44.287	23.6	2.38	12.75	26.75	1.25	42.75	116.75	496.588	0.664165	2.38	0.765	0.5	0.535714	0.720506	0.479138
35	CO18	301033	117691	India	IND	In	37.6	1	20	80	4	59.5	420.5	41.2098	31.875	2.58	15.25	60.5	3	59.75	317	517.863	0.847739	2.58	0.7625	0.75625	0.75	1.0042	0.753864
39	NSF-TV 39 (Dha 16)	301037	117700	Bangladesh	ADMIX	In	36.7667	1	21.75	81.75	3	68	416	45.8588	29.075	2.84	16.5	57	2	60.25	265.75	784.128	0.790798	2.84	0.758621	0.697248	0.666667	0.886029	0.638822
43	Dee Geo Woo Gen	301040	117705	Taiwan	IND	In	36.6	1	23	59	3	40	202.75	68.1283	31.55	2.84	14.75	43.5	2.5	38.25	174.5	558.284	0.862022	2.84	0.641304	0.737288	0.833333	0.95625	0.860666
44	Dhala Shaitta	301041	117710	Bangladesh	AUS	In	35.9	1	19.3333	52.3333	2	47.3333	212.667	48.2258	25.7	2.58	16.75	29.5	1	36.75	118.5	377.807	0.715877	2.58	0.866379	0.563694	0.5	0.776408	0.55721
49	DV85	301045	117725	Bangladesh	AUS	In	37.7333	1	22.25	47.25	2.25	53	199.25	54.8166	23.5667	2.52	16.6667	39.6667	1	49	157.333	568.828	0.624558	2.52	0.749064	0.839506	0.444444	0.924528	0.789628
50	DZ78	301046	117610	Bangladesh	AUS	In	38	1	22.3333	50	1.66667	50	246.667	49.6124	29.85	2.26	20	38.75	1.25	48.25	229.25	518.174	0.785526	2.26	0.895522	0.775	0.75	0.965	0.929392
57	NSF-TV 57 (Gharib)	301053	117739	Iran	IND	In	38.8	1	22.25	68.5	2.75	57.25	285.5	44.4078	31.05	2	20.5	52.5	1.5	54.5	201.25	654.086	0.800258	2	0.921348	0.766423	0.545455	0.951965	0.704904
61	Guan-Yin-Tsan	301057	117745	China	IND	In	36.6333	1	19.3333	83	3	69.3333	468.667	31.0763	34.175	2	20.5	58	2	68	381	451.199	0.932894	2	1.06034	0.698795	0.666667	0.980769	0.812945
66	Hsia Chioh Keh Tu	301059	117751	Taiwan	IND	In	36.3667	1	20.25	64.5	3	56.75	281.5	45.9172	30.7	2	13.25	37.75	1.25	48	156.25	494.973	0.84418	2	0.654321	0.585271	0.416667	0.845815	0.555062
68	I-Geo-Tze	301061	117754	Taiwan	ADMIX	In	33.8	1	19.75	37	2	41.75	143	38.3757	34.35	2	15	39.75	2	39.25	169.25	569.628	1.01627	2	0.759494	1.07432	1	0.94012	1.18357
71	IR 36	301064	117757	Philippines	IND	In	32.8	1	19.5	52.25	2.75	41.75	230.25	54.5623	27.125	2.075	13.75	33	1.75	34.75	126	468.002	0.826982	2.075	0.705128	0.631579	0.636364	0.832335	0.547231
72	IR 8	301065	117758	Philippines	IND	In	29.6	1	18	55.25	2.25	45.25	216.75	48.3323	28.7	2.15	11.6667	30.3333	1.66667	36.3333	119.333	691.517	0.969595	2.15	0.648148	0.54902	0.740741	0.802947	0.550557
74	IRGA 409	301067	117763	Brazil	IND	In	29.95	1	18.5	55.75	2.75	56	248.75	51.3386	29.35	2.12	12.5	43.5	1	52.75	171.25	452.632	0.979967	2.12	0.675676	0.780269	0.363636	0.941964	0.688442
76	Jaya	301069	117766	India	IND	In	31.05	1	16	39.25	2.25	40.25	163	63.2529	33.0333	2.15	14	28.75	2	36.75	146	577.316	1.06388	2.15	0.875	0.732484	0.888889	0.913043	0.895706
77	JC149	301070	117768	India	IND	In	34.7	1	21.5	87.25	3	65.5	435	28.1155	29.8	2.225	19.25	57	1.25	51.25	277.75	632.345	0.85879	2.225	0.895349	0.653295	0.416667	0.782443	0.638506
78	Jhona 349	301071	117769	India	AUS	In	34.3	1	20.5	83.75	3.5	61.75	512.5	48.8679	24.4	2.325	18.75	37	1.25	52.25	205.5	666.08	0.71137	2.325	0.914634	0.441791	0.357143	0.846154	0.400976
81	Kalamkati	301074	117773	India	AUS	In	33.7667	1	21.6667	98	2.66667	55.6667	356	42.7628	24.275	2.425	19.75	44.75	1	46.75	166.5	466.236	0.718904	2.425	0.911538	0.456633	0.375	0.83982	0.467697
85	Kasalath	301077	117617	India	AUS	In	33.3667	1	18.75	39.75	2	56.25	193.75	40.6302	24.2	2.675	19	29.25	1	48.75	123.75	494.375	0.725275	2.675	1.01333	0.735849	0.5	0.866667	0.63871
90	Kiang-Chou-Chiu	301082	117784	Taiwan	IND	In	34.4667	1	21.5	75	3.25	57.5	385.25	46.2453	29.625	2.54	16.75	58.5	2	55.75	277	561.137	0.859526	2.54	0.77907	0.78	0.615385	0.969565	0.719014
97	Kun-Min-Tsieh-Hunan	301089	117793	China	IND	In	34.7	1	26	70.75	3	53.5	365	40.9442	26.5333	2.48	14	32.6667	1	50.3333	166	553.586	0.764649	2.48	0.538462	0.46172	0.333333	0.94081	0.454795
102	Leung Pratew	301094	117619	Thailand	IND	In	35.2667	1	23.75	97.5	3.5	64.25	482.25	32.5364	30.55	2.34	18.75	80.5	3	59	355.25	502.528	0.866257	2.34	0.789474	0.825641	0.857143	0.918288	0.736651
105	Mehr	301097	117620	Iran	AUS	In	33.6667	1	15	38.6667	1.66667	56	218.333	60.3337	21.9667	2.2	12.6667	23.6667	1	45.3333	100.667	530.587	0.652475	2.2	0.844444	0.612069	0.6	0.809524	0.461069
106	Ming Hui	301098	117814	China	IND	In	36.2333	1	18.3333	67	3.33333	50	381.667	44.1006	27.425	2	12	42.5	1.5	43.25	157.75	503.88	0.7569	2	0.654545	0.634328	0.45	0.865	0.413319
109	MTU9	301101	117817	India	IND	In	37.7667	1	16.75	62.75	3	63.75	403.5	41.6516	28.9667	2	15.6667	40	1	56	188.667	546.923	0.76699	2	0.935323	0.63745	0.333333	0.878431	0.467575
110	Mudgo	301102	117818	India	IND	In	40.3667	1	23.75	92.25	2.75	72.25	521.25	39.0624	29.675	2.06	16.25	84	1.75	54.25	401	619.845	0.735136	2.06	0.684211	0.910569	0.636364	0.750865	0.769305
117	O-Luen-Cheung	301109	117826	Taiwan	IND	In	40.1333	1	22.5	67.5	3.5	62	435	57.6224	30.55	2.06	17	56.75	2.25	56.5	264.5	504.734	0.761213	2.06	0.755556	0.840741	0.642857	0.91129	0.608046
119	Oryzica Llanos 5	301111	117829	Colombia	IND	In	35.5	1	19	50	3	48	233.5	62.3101	33.4333	2.06	12.6667	63.6667	3	44.6667	239.667	454.606	0.941784	2.06	0.666667	1.27333	1	0.930556	1.02641
123	Pagaiyahan	301115	117837	Taiwan	IND	In	32.3667	1	20.25	39.5	2.25	55.25	228.25	50.635	28.1	2.06	19	46	1.5	52.25	201.5	510.186	0.868177	2.06	0.938272	1.16456	0.666667	0.945701	0.882804
125	Pao-Tou-Hung	301116	117840	China	IND	In	28.7	1	19.25	84.75	3.75	67.25	479.75	39.9522	35.3667	2.06	17.3333	72	2.66667	63.6667	327	594.521	1.23229	2.06	0.900433	0.849558	0.711111	0.946716	0.681605
126	Pappaku	301117	117841	Taiwan	IND	In	32.1	1	21	93.5	2.75	71	378.75	25.3219	29.875	2.34	19.25	65	1.25	63.75	279	610.641	0.930685	2.34	0.916667	0.695187	0.454545	0.897887	0.736634
129	Peh-Kuh	301120	117848	Taiwan	IND	In	34.4	1	22.75	52.25	2.75	59.5	261.75	49.7447	28.425	2.34	20.5	56	2.25	57.75	243.75	639.736	0.826308	2.34	0.901099	1.07177	0.818182	0.970588	0.931232
130	Peh-Kuh-Tsao-Tu	301121	117849	Taiwan	IND	In	36.1667	1	22.75	47.75	2	57.5	194.5	45.0877	28.075	2.34	19	34.5	1	51.75	157.25	611.41	0.776267	2.34	0.835165	0.722513	0.5	0.9	0.808483
131	Phudugey	301122	117850	Bhutan	AUS	In	36.6667	1	17	48.75	2.5	57	254.5	42.7648	27.3	2.34	16.3333	26	1	48	169.667	577.631	0.744545	2.34	0.960784	0.533333	0.4	0.842105	0.666667
132	Rathuwee	301123	117859	Sri Lanka	IND	In	37.1333	1	21.25	61	3	61.75	354	30.9061	27.425	2.34	13.5	53.25	1	50.75	204	620.143	0.738555	2.34	0.635294	0.872951	0.333333	0.821862	0.576271
137	RTS14	301128	117622	Vietnam	IND	In	35.1	1	23.25	92.25	4	63.75	478.25	26.7261	30.65	2	17.25	68	2.75	62.75	308.5	707.885	0.873219	2	0.741935	0.737127	0.6875	0.984314	0.64506
138	RTS4	301129	117868	Vietnam	IND	In	35.8333	1	23.3333	102.667	4	66.6667	492.667	24.7524	31.275	2	17.5	79	2.5	63.75	360.25	609.427	0.872791	2	0.75	0.769481	0.625	0.95625	0.731225
141	Seratoes Hari	301132	117880	Indonesia	IND	In	36.0667	1	20.5	63	2.75	62.25	307.75	30.5466	27.7	2	13.25	41	2.25	49.25	181.5	619.42	0.768022	2	0.646341	0.650794	0.818182	0.791165	0.589764
142	Shai-Kuh	301133	117881	China	IND	In	37.9667	1	19	100.75	5	70.25	577.75	37.4772	34.85	2	19.75	58.25	3	59.25	332.5	862.201	0.91791	2	1.03947	0.578164	0.6	0.843416	0.575508
148	Sintane Diofor	301139	117891	Burkina Faso	IND	In	38.6	1	21	117.75	3	66.25	485.5	31.5534	26.15	2	21	68.5	2.5	60.5	319.75	535.151	0.677461	2	1	0.581741	0.833333	0.913208	0.658599
152	T 1	301143	117902	India	AUS	In	38.2667	1	17.5	53	2.25	55	248.75	55.5699	27.125	2	18.5	39	1.25	48	148	574.434	0.708841	2	1.05714	0.735849	0.555556	0.872727	0.594975
153	T26	301144	117903	India	AUS	In	35.6667	1	20	74.25	2.5	52.75	299	53.9881	26.15	2	17.75	35.5	1.25	46.5	150	427.632	0.733178	2	0.8875	0.478114	0.5	0.881517	0.501672
156	Taichung Native 1	301147	117907	Taiwan	IND	In	35.7667	1	15.5	50	2.75	45	235.25	50.2741	32.5	2	14	45.5	2.25	40	193	725.708	0.908667	2	0.903226	0.91	0.818182	0.888889	0.820404
161	TeQing	301152	117912	China	IND	In	35.6	1	21.75	53.75	2.25	44.75	242.25	42.2076	34.8	2	20.25	38.5	2	34.25	173.25	745.188	0.977528	2	0.931034	0.716279	0.888889	0.765363	0.71517
162	TKM6	301153	117915	India	IND	In	37.05	1	18.25	64.75	3	57.5	310	39.1519	28.25	2.14	14.5	47.25	2.5	52	220	530.036	0.762483	2.14	0.794521	0.72973	0.833333	0.904348	0.709677
163	Taducan	301154	117906	Philippines	IND	In	36.8	1	25.75	48	4	63.5	374	18.5273	33.975	2.48	18.25	53	3	56.75	272.75	583.235	0.923234	2.48	0.708738	1.10417	0.75	0.893701	0.729278
166	Tsipala 421	301157	117924	Madagascar	ADMIX	In	37	1	19	69.25	2.75	64	319.75	46.3116	24.725	2.48	12.5	30.75	1.25	52.75	171.75	352.674	0.668243	2.48	0.657895	0.444043	0.454545	0.824219	0.537138
168	Vary Vato 462	301159	117926	Madagascar	ADMIX	In	35.3	1	22	88.75	3	56.25	385.5	43.5255	30.65	2.48	14.25	48.25	1.5	51.25	200.5	725.022	0.868272	2.48	0.647727	0.543662	0.5	0.911111	0.520104
171	ZHE 733	301162	117943	China	IND	In	32.1333	1	19.5	77.75	2.75	50.25	350	53.148	32.5	2.48	15.75	58.75	2.25	41.75	239	548.627	1.01141	2.48	0.807692	0.755627	0.818182	0.830846	0.682857
172	Zhenshan 2	301163	117944	China	IND	In	26.7667	1	22	103.667	3	44.3333	375.667	33.7974	30.425	2.34	15.75	49	1.75	39	192.75	650.689	1.13667	2.34	0.715909	0.472669	0.583333	0.879699	0.513088
178	ARC 6578	301169	117602	India	AUS	In	26.7667	1	13	30.25	1	50	141.25	37.9366	20.725	2.14	11.5	21	1	42.75	91.25	473.705	0.774284	2.14	0.884615	0.694215	1	0.855	0.646018
189	Criollo La Fria	301180	117696	Venezuela	IND	In	25.3	1	20.75	75.25	3.5	66.25	405.25	56.6216	31.025	2.14	14.25	66	2.25	61	314.75	512.595	1.22628	2.14	0.686747	0.877076	0.642857	0.920755	0.776681
196	JM70	301187	117770	Mali	IND	In	32.85	1	20.6667	111.333	2.33333	74	448	37.4461	29.5	2.14	15.75	70.25	1.5	66.75	334.25	622.15	0.898021	2.14	0.762097	0.630988	0.642857	0.902027	0.746094
203	Radin Ebos 33	301194	117858	Malaysia	IND	In	35.7	1	19	59.75	2.5	63.75	358.25	46.743	33.625	2.14	13.5	53.25	2.5	64.5	297.75	547.828	0.941877	2.14	0.710526	0.891213	1	1.01176	0.831124
206	Rojofotsy 738	301197	117865	Madagascar	ADMIX	In	36.0333	1	24.5	67.75	2.75	59	323	44.1532	27.825	2.14	14.25	35.25	1.25	52.25	201.25	548.629	0.772202	2.14	0.581633	0.520295	0.454545	0.885593	0.623065
207	Sigadis	301198	117889	Indonesia	IND	In	35.8	1	20.75	82.75	3.5	63.75	419.5	40.6723	25.975	2	14.25	70.25	2.25	61.25	304.25	552.956	0.725559	2	0.686747	0.848943	0.642857	0.960784	0.725268
208	SLO 17	301199	117894	India	IND	In	35.3667	1	21.3333	71	3.66667	63	411	33.2378	27.375	2	13.75	42	2.5	53.5	207.5	393.813	0.774034	2	0.644531	0.591549	0.681818	0.849206	0.504866
209	Tchibanga	301200	117911	Gabon	IND	In	34.9333	1	19.25	76	3.25	48.75	336.25	53.7205	32.5	2	15.5	42.5	2	42.25	192	750.816	0.930344	2	0.805195	0.559211	0.615385	0.866667	0.571004
222	Paraiba Chines Nova	301213	117842	Brazil	IND	In	35.5333	1	22.5	97.75	4	73.5	611	42.0522	32.7	2	16	45.75	2	68.25	287.25	404.159	0.920263	2	0.711111	0.468031	0.5	0.928571	0.470131
227	Riz Local	301218	117864	Burkina Faso	ADMIX	In	36.4333	1	19.75	100	2.75	68.75	488.25	36.4653	24.975	2	21.25	43.25	1.25	54	242.75	606.262	0.685499	2	1.07595	0.4325	0.454545	0.785455	0.497184
228	CA 902/B/2/1	301219	117673	Chad	AUS	In	36.7333	1	22.75	62.75	2	52.25	253	51.6766	25.425	2	17.5	33.75	1	47.5	181.75	629.82	0.692151	2	0.769231	0.537849	0.5	0.909091	0.718379
231	Hunan Early Dwarf No. 3	301221	117753	China	IND	In	36.35	1	23.25	105	4.25	52.75	470.75	42.0227	30.85	2	18	89.25	3	48.5	456.75	686.925	0.848693	2	0.774194	0.85	0.705882	0.919431	0.97026
234	Aijiaonante	301224	117600	China	IND	In	37.8	1	23.25	80.5	3.75	43.5	340.75	38.6716	29.2	2	19.5	58.5	2.75	40	254.25	560.767	0.772487	2	0.83871	0.726708	0.733333	0.91954	0.746148
235	Sze Guen Zim	301225	117901	China	IND	In	38.65	1	23.25	97.25	4	64	514.5	39.4844	30	2	17.25	68	3	58.25	350.75	564.458	0.776197	2	0.741935	0.699229	0.75	0.910156	0.68173
241	ECIA76-S89-1	301231	117728	Cuba	IND	In	37.0667	1	25.75	67.25	3.75	44.5	350.5	30.9771	27.85	2	16.75	49.5	2.75	36.75	252.25	752.737	0.751349	2	0.650485	0.736059	0.733333	0.825843	0.719686
244	Arabi	301234	117639	Egypt	ADMIX	In	34.9	1	18.5	80.25	4.25	62.25	442.5	29.2628	33.6	2	15.5	36.75	2.75	46	245	538.524	0.962751	2	0.837838	0.457944	0.647059	0.738956	0.553672
246	Saraya	301236	117877	Fiji	AUS	In	34.0333	1	24.5	138	3.25	67.5	489.5	36.0285	26.75	2	21	65	1.75	56.5	227.75	584.099	0.785994	2	0.857143	0.471014	0.538462	0.837037	0.465271
252	Djimoron	301242	117713	Guinea	IND	In	31.6	1	25	61	2.5	68.75	397.5	30.6621	27.4	2	15.25	37.5	1.25	56.75	235.75	522.067	0.867089	2	0.61	0.614754	0.5	0.825455	0.593082
254	Hon Chim	301244	117614	Hong Kong	IND	In	31.3333	1	24.25	82.25	2.5	59.25	295	46.8493	24.25	2	20	32.25	1.25	46.75	146.75	499.063	0.773936	2	0.824742	0.392097	0.5	0.78903	0.497458
255	Pai Hok Glutinous	301245	117838	Hong Kong	IND	In	30.3667	1	21.25	119.25	4.5	65.5	636.5	39.2041	27.16	2.06	18.6	66.6	2.8	57.6	365.6	586.723	0.894402	2.06	0.875294	0.558491	0.622222	0.879389	0.574391
259	Sadri Tor Misri	301249	117873	Iran	ADMIX	In	33	1	20.75	117.5	3.5	65.25	560.5	46.8998	27.675	2.06	20.75	69.5	2.25	61	335.75	520.424	0.838636	2.06	1	0.591489	0.642857	0.934866	0.599019
261	Shim Balte	301251	117883	Iraq	AUS	In	35.0333	1	26.75	135.5	4.5	74.5	751.75	46.6993	25.75	2.06	19.75	68.75	2.75	65.5	378.25	720.586	0.735014	2.06	0.738318	0.50738	0.611111	0.879195	0.503159
269	Sundensis	301259	117898	Kazakhstan	IND	In	35.6667	1	20.75	56.5	2.25	47.25	280	46.5425	28.625	2.06	16.75	41.25	1.75	45.25	188	622.87	0.80257	2.06	0.807229	0.730088	0.777778	0.957672	0.671429
276	Kaukau	301266	117779	Mali	AUS	In	35.8	1	22.25	84.5	2.25	70.25	409.25	59.3426	22.95	2.06	17.75	29.25	1.25	51.25	192.25	576.621	0.641061	2.06	0.797753	0.346154	0.555556	0.729537	0.469762
284	IR-44595	301274	117759	Nepal	IND	In	34.7333	1	23.25	81.75	3.75	48.75	355.5	42.5988	28	2.06	17	55.6667	3	38	190.667	706.396	0.806142	2.06	0.731183	0.680938	0.8	0.779487	0.536334
293	TOg 7178	301283	117920	Senegal	ADMIX	In	36.1333	1	22.25	107	2.66667	67.3333	507	25.7774	24.35	2.075	25.25	67	1.75	57.25	316.25	677.523	0.673893	2.075	1.13483	0.626168	0.65625	0.850248	0.623767
294	SL 22-613	301284	117756	Sierra Leone	ADMIX	In	35.3667	1	20.75	31.75	1.5	50.25	140.25	40.9145	27.1	2.075	14.3333	18.3333	1	36	82.6667	487.704	0.766258	2.075	0.690763	0.577428	0.666667	0.716418	0.589424
298	LD 24	301288	117638	Sri Lanka	IND	In	35.5333	1	21.5	89.75	3.75	57.75	398.5	31.0205	30.125	2.075	17.75	40.5	2	47.75	207	619.808	0.847795	2.075	0.825581	0.451253	0.533333	0.82684	0.519448
299	SML 242	301289	117919	Suriname	IND	In	33.3	1	27.25	97.75	3.25	61.75	434.5	38.035	31.2	2.075	19	89.25	2.75	60.75	393.5	675.945	0.936937	2.075	0.697248	0.913043	0.846154	0.983806	0.905639
304	519	301294	117630	Uruguay	IND	In	34.8	1	27	97.25	3.5	62.25	397.75	35.2116	31.1667	2	22.6667	55.6667	2	51.3333	239.667	693.289	0.895594	2	0.839506	0.572408	0.571429	0.824632	0.602556
312	Aswina 330	301302	117644	Bangladesh	AUS	In	35.4333	1	22.75	61	3	56.5	289.25	51.3483	25.8	2	18.5	43.5	1.75	45	173	733.245	0.728128	2	0.813187	0.713115	0.583333	0.79646	0.598099
313	BR24	301303	117623	Bangladesh	IND	In	36.9	1	22.75	94	3.5	54.75	435.75	34.7512	29.725	2	13.75	52	2.25	44.5	223.5	594.009	0.805556	2	0.604396	0.553191	0.642857	0.812785	0.512909
314	CTG 1516	301304	117697	Bangladesh	AUS	In	37.5333	1	18.5	42.25	2.5	44.5	167.25	31.4044	26.05	2.06	16.25	26	1	36.5	103.75	494.667	0.69405	2.06	0.878378	0.615385	0.4	0.820225	0.620329
315	Dawebyan	301305	117703	Myanmar	IND	In	35	1	16.25	58.75	2.75	66.75	326	32.0923	27.85	2.06	11.75	46.75	1	61.25	257	486.293	0.795714	2.06	0.723077	0.795745	0.363636	0.917603	0.788344
316	DD 62	301306	117704	Bangladesh	AUS	In	35.2667	1	16.75	47.75	1.5	48.5	210.25	21.2911	24.9	2.12	17.25	39	1	44.25	163.5	592.68	0.706049	2.12	1.02985	0.816754	0.666667	0.912371	0.777646
317	DJ 123	301307	117711	Bangladesh	AUS	In	34.5667	1	25.5	90	2.25	60.75	351.25	30.872	31.575	2.18	17.5	66	1.25	54.75	269.5	578.416	0.913452	2.18	0.686275	0.733333	0.555556	0.901235	0.76726
318	DJ 24	301308	117712	Bangladesh	AUS	In	33.3	1	20.5	70.75	2.25	55.5	322.5	25.0955	28.7667	2.38	21.75	56	1.25	49.25	215.75	539.415	0.863864	2.38	1.06098	0.791519	0.555556	0.887387	0.668992
319	DK 12	301309	117714	Bangladesh	AUS	In	30.8	1	21.75	83.25	2.5	54	323.5	29.8606	27.075	2.32	17.75	54.25	1.25	49.25	214.5	477.587	0.879058	2.32	0.816092	0.651652	0.5	0.912037	0.66306
320	DM 43	301310	117715	Bangladesh	AUS	In	28.8333	1	23.75	96.5	3.25	62.75	381.25	37.8064	29.15	2.32	18.5	60.75	2	55	234.5	573.017	1.01098	2.32	0.778947	0.629534	0.615385	0.876494	0.615082
321	DM 56	301311	117716	Bangladesh	AUS	In	32.4	1	16.75	34.5	1.75	42.25	158	40.5318	23.55	2.26	14.75	22.5	1	38.25	112	502.388	0.726852	2.26	0.880597	0.652174	0.571429	0.905325	0.708861
322	DM 59	301312	117717	Bangladesh	AUS	In	34.9333	1	15.75	35.25	1.75	43.25	145	46.9377	22.9	2.2	13.6667	24.3333	1	42.6667	129.333	431.373	0.655534	2.2	0.867725	0.690307	0.571429	0.986513	0.891954
324	DV 123	301314	117724	Bangladesh	AUS	In	37.0333	1	16.25	38	2.25	45.5	211.5	34.5456	21.8	2	13.5	25.75	1	37.5	111.75	483.196	0.588659	2	0.830769	0.677632	0.444444	0.824176	0.528369
325	EMATA A 16-34	301315	117731	Myanmar	IND	In	36.7	1	19.25	62.75	2.5	65	341.75	40.778	28.85	2.14	13.25	46	2	49.75	247	459.459	0.786104	2.14	0.688312	0.733068	0.8	0.765385	0.722751
326	Ghorbhai	301316	117741	Bangladesh	AUS	In	36.0667	1	15.75	47.5	2.5	48.75	209.5	35.3473	23.825	2.28	14	16	1	34	68.5	441.691	0.660582	2.28	0.888889	0.336842	0.4	0.697436	0.326969
327	Goria	301317	117743	Bangladesh	AUS	In	36.8333	1	24.25	125	3.5	61.75	533.75	45.0165	26.325	2.62	19	66.25	2	57.5	302.5	565.682	0.714706	2.62	0.783505	0.53	0.571429	0.931174	0.566745
328	Jamir	301318	117765	Bangladesh	AUS	In	37.0667	1	24.3333	118.667	4.66667	73.6667	610.667	40.9972	29.675	2.62	23.75	76.75	2	59.75	309.5	577.108	0.800585	2.62	0.976027	0.64677	0.428571	0.811086	0.506823
329	Kachilon	301319	117772	Bangladesh	AUS	In	37.3667	1	20	100.333	5	60.6667	452.667	57.0333	21.2	2.62	17	48.25	2.5	47	217.5	560.728	0.567351	2.62	0.85	0.480897	0.5	0.774725	0.480486
331	Khao Tot Long 227	301321	117783	Thailand	AUS	In	36.25	1	26.25	134.5	3.25	64.25	553.5	38.1539	28.175	2.62	17.5	56.5	2	50	242	504.032	0.777241	2.62	0.666667	0.420074	0.615385	0.77821	0.437218
332	KPF-16	301322	117791	Bangladesh	ADMIX	In	30.2	1	26.25	79	3.25	55.75	321.75	179.229	25	2.48	20.75	51.75	2	55.25	232.25	421.723	0.827815	2.48	0.790476	0.655063	0.615385	0.991031	0.721834
336	Paung Malaung	301326	117847	Myanmar	AUS	In	26.5	1	21.25	69.25	2.75	51	285.5	62.1477	23.5	2.175	14.5	27.75	1	38.75	126.75	430.174	0.886792	2.175	0.682353	0.400722	0.363636	0.759804	0.443958
337	Sabharaj	301327	117871	Bangladesh	IND	In	28.2	1	23.5	93.5	4	62.75	499.5	39.8658	30.675	2.6	15.25	48.25	1.75	58.75	248.75	540.152	1.08777	2.6	0.648936	0.516043	0.4375	0.936255	0.497998
339	Yodanya	301329	117940	Myanmar	IND	In	30.6667	1	22.5	83.25	3.5	68.75	506.25	79.1608	29.875	2.85	16.5	56.25	2	64.5	302.75	678.664	0.974185	2.85	0.733333	0.675676	0.571429	0.938182	0.598025
340	Berenj	301330	117656	Afghanistan	ADMIX	In	31.6667	1	19.75	94.5	4	67	463.5	49.0356	26.95	3	14.75	48.75	1.75	61.25	265.25	506.147	0.851053	3	0.746835	0.515873	0.4375	0.914179	0.572276
341	Shirkati	301331	117885	Afghanistan	AUS	In	32.6	1	23.75	120.75	3.5	64.5	653.5	49.7439	27	3	20.75	56	1	53.25	279	593.699	0.828221	3	0.873684	0.463768	0.285714	0.825581	0.426932
345	DZ 193	301335	117726	Bangladesh	AUS	In	32.9667	1	24	82.5	2	58.5	328.5	57.01	28.8	2.8	20	49.25	1	49.75	186.5	631.559	0.87361	2.8	0.833333	0.59697	0.5	0.850427	0.567732
346	Karkati 87	301336	117778	Bangladesh	AUS	In	34.4	1	20	83.25	3.25	60	479	51.128	26.825	2.46	20.5	53.75	2	53.5	284.75	663.949	0.779797	2.46	1.025	0.645646	0.615385	0.891667	0.594468
348	China 1039	301338	117685	China	IND	In	34.6667	1	22.5	84	3.75	60.5	438.5	63.6962	27.425	2.26	15.75	60.5	1.75	60.75	282.25	685.685	0.791106	2.26	0.7	0.720238	0.466667	1.00413	0.643672
349	Chang Ch'Sang Hsu Tao	301339	117681	China	IND	In	35.9333	1	19.75	62.5	2.75	56.5	306.25	64.2772	26.5	2.14	13.75	39.75	1.75	52.75	212	513.966	0.737477	2.14	0.696203	0.636	0.636364	0.933628	0.692245
353	ARC 10376	301341	117642	India	AUS	In	35.2	1	20	58.75	1.5	53.5	219	67.5294	23.8667	2.34	16	38.5	1	48.25	161	659.716	0.67803	2.34	0.8	0.655319	0.666667	0.901869	0.73516
356	JC 117	301344	117767	India	IND	In	34.8333	1	22.25	81.75	3	60.75	357.5	37.432	29.1	2.4	18.25	48.75	1.5	55.75	220.75	650.754	0.835407	2.4	0.820225	0.59633	0.5	0.917695	0.617483
357	9524	301345	117634	India	AUS	In	34.5	1	20.5	71.75	3.25	64.25	380.5	42.4994	26.2	2.6	15.75	32.75	2	38.75	132.5	627.747	0.75942	2.6	0.768293	0.456446	0.615385	0.603113	0.348226
359	Surjamkuhi	301347	117899	India	AUS	In	35.4	1	18.25	32.75	1	41.25	131.25	59.1051	22.55	2.6	14.5	17.25	1	31.5	76.25	464.99	0.637006	2.6	0.794521	0.526718	1	0.763636	0.580952
360	PTB 30	301348	117856	India	AUS	In	36.2333	1	20.75	77	3	55.25	412	20.8542	24.6	2.46	15.5	33.75	1.25	43.75	165.75	635.617	0.678933	2.46	0.746988	0.438312	0.416667	0.791855	0.402306
369	Sathi	301356	117878	Pakistan	AUS	In	35.3	1	21.75	137.25	3.75	77.5	742	25.4895	30.9	2.26	20.5	96.75	2.75	70.25	479.5	693.328	0.875354	2.26	0.942529	0.704918	0.733333	0.906452	0.646226
370	Coarse	301357	117692	Pakistan	AUS	In	34.9333	1	18.75	82.75	2.5	61.75	416.75	38.94	23.15	2.2	18.75	41.25	1.25	55.5	229	892.765	0.662691	2.2	1	0.498489	0.5	0.898785	0.54949
371	Santhi Sufaid	301358	117876	Pakistan	AUS	In	34.1	1	17.75	74	3	55	356	33.9147	24.275	2	16.5	38.25	1	48.75	174	588.853	0.711877	2	0.929577	0.516892	0.333333	0.886364	0.488764
372	Sufaid	301359	117896	Pakistan	AUS	In	34.35	1	21.6667	64.3333	2.66667	52	289.667	38.8702	28.75	2	14	41.75	2	43.5	175.5	598.317	0.836972	2	0.646154	0.648964	0.75	0.836538	0.605869
378	Kalubala Vee	301363	117774	Sri Lanka	AUS	In	32.5	1	20.5	92.25	3	66	488.5	35.6975	30.75	2	16	58.25	2	62.25	319.25	638.359	0.946154	2	0.780488	0.631436	0.666667	0.943182	0.653531
385	Nira	301368	117821	United States	IND	In	32.7333	1	22.5	104.25	3.25	67	497	27.4195	30.15	2	15.5	67.25	2.5	62.5	334.75	706.586	0.921079	2	0.688889	0.645084	0.769231	0.932836	0.673541
390	CI 11026	301373	117690	United States	ADMIX	In	32.5	1	22.5	87.25	2.5	57	354.5	41.6314	32.375	2	17.75	62.25	2.5	51.5	287	579.442	0.996154	2	0.788889	0.713467	1	0.903509	0.809591
636	Sadu Cho	312002	117276	Korea	IND	In	34	1	24.5	100.75	4	70.25	563	44.0445	32.875	2	17.75	64.75	2.75	60.5	313.25	680.054	0.966912	2	0.72449	0.64268	0.6875	0.86121	0.556394
637	N 22	312003	117273	India	AUS	In	35	1	19.25	63	2.75	55.25	282	19.9181	23.275	2	13.5	37.25	1.5	48.25	143.25	614.063	0.665	2	0.701299	0.59127	0.545455	0.873303	0.507979
642	Zhenshan 97B	312008	117280	China	IND	In	34.4	1	25	173.333	5.33333	53	622.667	43.3848	30.2	2	18.75	87	2.75	41.5	372	813.172	0.877907	2	0.75	0.501923	0.515625	0.783019	0.59743
643	Minghui 63	312009	117271	China	IND	In	34.2	1	18.25	118.25	3.25	54.75	466	30.7234	30.425	2.34	13.5	81	3	47	313.667	652.093	0.88962	2.34	0.739726	0.684989	0.923077	0.858447	0.673104
644	IR64	312010	117268	Philippines	IND	In	34.3333	1	18.25	44.75	2.5	39.25	160	35.8504	29.7	2.4	11	20.75	1.5	32.75	100.5	543.154	0.865049	2.4	0.60274	0.463687	0.6	0.834395	0.628125
648	Shan-Huang-Zhan-2	312014	117277	China	IND	In	35.0667	1	16.6667	29	2.66667	35.3333	159.333	56.6027	25.375	2.66	8.75	20.5	1.25	27.25	80	548.75	0.723622	2.66	0.525	0.706897	0.46875	0.771226	0.502092
651	Dular	312017	117266	India	AUS	In	36.7667	1	19.75	63	2.5	58	304.5	78.8056	28.025	2.86	15.25	33	1	42.75	142	467.544	0.762239	2.86	0.772152	0.52381	0.4	0.737069	0.466338
						Average	34.2927	1	21.0444	75.7366	2.95073	57.8151	363.714	43.9424	28.2144	2.22547	16.6079	48.0774	1.77762	50.5977	225.051	577.4	0.829913	2.22547	0.795002	0.653345	0.608017	0.878011	0.635189
						St Dev	3.01005	0	2.94845	26.7555	0.834218	9.27238	133.573	16.1515	3.24257	0.249037	2.88479	16.8294	0.655717	9.04261	82.0898	98.3997	0.12713	0.249037	0.125636	0.162918	0.161913	0.107503	0.142564
						min	25.3	1	13	29	1	27.75	131.25	18.5273	20.725	2	8.75	16	1	27.25	68.5	352.674	0.567351	2	0.468468	0.336842	0.285714	0.603113	0.326969
						max	40.3667	1	27.75	173.333	5.5	77.5	751.75	179.229	35.3667	3	25.25	96.75	3	70.25	479.5	892.765	1.23229	3	1.13483	1.27333	1	1.79279	1.18357

## Sheet: S2 Markers
Supplementary Table S2. Mixed Linear Model (MLM) analysis of SNP Markers associated with nine traits observed in the experiment Btox2: Shoot boron content (SBC) of treated and control plants; leaf bronzing score (LBS); relative (treated/control) root dry weight (DW); relative root length; relative shoot DW; relative shoot length; relative SPAD value; and relative tiller number. a: SNP markers loc…
(a) SNP-by-Trait data			(b) Other statistical inference by trait
(a) SNP number	SNP Marker	Chr	Chr position	SBC control	SBC B Treated	LBS	Relative Root DW	Relative Root Length	Relative Shoot DW	Relative Shoot Length	Relative SPAD value	Relative Tiller number	threshold
3827	id1026143	1	40971749	1.12	0	0.51	4.36	0.05	1.15	1.33	1.79	1.07	1
8694	id3007606	3	15077100	1.69	0	4.79	0	0.07	0.16	0.57	0.05	0.59	1
19844	id8003034	8	9380466	1.47	0.14	4.1	1.15	0.48	0.66	0.4	0.51	0.49	1
13041	id5000409	5	786342	0.69	1.08	0.29	3.29	0.98	4.22	1.21	2.21	1.53	1
13235	id5001741	5	3065093	0.14	1.07	4.51	0.01	1.2	0.21	1.09	1.21	1.63	1
8336	id3005594	3	10681440	0.98	0.05	0.26	0.8	4.16	0.02	0.4	0.1	0.61	1
8333	id3005558	3	10629354	0.83	0.71	0.13	0.11	4.19	0.57	0.15	0.48	0.82	1
25278	wd12000028	12	533381	0.03	0.19	0.23	0.06	4.22	0.21	0.08	0.03	0.26	1
8339	id3005603	3	10687185	0.27	0.07	0.04	0.48	4.33	0.15	0.57	0.12	0.32	1
8337	id3005595	3	10681861	0.93	0.13	0.34	0.66	4.37	0.02	0.38	0.08	0.85	1
8341	id3005616	3	10714686	0.6	0.59	0.25	0.13	4.64	0.47	0.07	0.33	0.48	1
8338	id3005598	3	10685673	0.97	0.32	0.34	0.2	5.09	0.49	0.06	0.35	0.68	1
8334	id3005590	3	10653980	0.89	0.3	0.22	0.15	5.14	0.46	0.02	0.34	0.72	1
8344	id3005662	3	10846320	0.99	0	0.03	0.13	5.47	0.33	0.02	0.53	0.44	1
8345	id3005663	3	10847318	0.64	0	0.01	0.14	5.52	0.28	0.1	0.56	0.33	1
8343	id3005659	3	10844229	0.79	0.04	0	0.17	5.66	0.25	0.03	0.49	0.36	1
8332	id3005554	3	10628036	0.29	0.82	0	0.11	6.13	0.26	0.62	0.24	0.7	1
8342	id3005643	3	10771585	0.34	0.47	0.21	0.13	6.26	0.31	0.46	0.4	0.39	1
63	id1000354	1	557663	1.09	0.2	0.26	0.58	0	0.4	0.03	0.65	0.08	0
72	id1000423	1	606246	0.39	0.11	0.55	0.19	0	0.01	0.12	0.04	0.03	0
231	id1001325	1	1680472	0.97	0.13	0.48	0.17	0	0.32	0.6	0.19	1.21	0
264	wd1000121	1	2038657	0.01	0.18	1.68	0.36	0	0.18	0.28	0.39	0.22	0
327	id1001927	1	2384808	0.13	0.42	1.34	0.03	0	0.11	0.04	0.14	0.47	0
421	id1002842	1	3464018	0.21	0.08	0.38	0.1	0	0.22	0.84	0.54	0.14	0
437	id1002919	1	3570135	0.08	0.06	0.58	0.33	0	0.25	1.3	1.19	0.19	0
496	id1003372	1	4033636	0.29	0.78	0.11	0.22	0	0.16	0.14	0.1	0.06	0
502	id1003447	1	4137311	0.54	1.94	0.13	0.44	0	0.19	0.82	0.61	0.09	0
678	id1004849	1	6220761	0.22	0.5	0.23	0.78	0	0.04	0.25	0.06	0.44	0
754	id1005287	1	7014248	0.17	0.35	0.37	0.06	0	0.77	0.1	0.24	1.09	0
760	id1005300	1	7018159	0.16	0.36	0.36	0.14	0	0.88	0	0.3	1.26	0
769	id1005313	1	7020261	0.17	0.33	0.37	0.06	0	0.77	0.1	0.24	1.09	0
1280	id1007130	1	9572786	1.08	0.18	0.14	0.52	0	1.32	0.68	0.06	1.01	0
1355	ud1000503	1	10494545	0.32	0.21	0.22	1.08	0	1.19	0.42	0.53	0.41	0
1366	id1007757	1	10750869	0.51	0.86	0.13	0.26	0	0.45	0.13	0.35	0.15	0
1420	id1008166	1	11525719	0.23	0.22	0.52	0.06	0	0.08	0.85	0.52	0.43	0
1451	id1008403	1	12066168	0.58	0.72	0.27	0.49	0	0.61	0.08	0.28	0.35	0
1922	id1011394	1	18922935	0.14	0.19	0.12	1.21	0	1.84	0.49	0.55	0.57	0
1931	id1011440	1	19057329	0.63	0.1	0.03	0.17	0	0.33	0.17	0.76	0.16	0
1980	wd1001392	1	19964603	0.2	1.08	1.06	0.2	0	0.3	0.23	0.53	0.13	0
2057	id1012217	1	21637713	0	0.47	0.07	0.23	0	0.65	0.32	0.43	0.36	0
2118	id1012554	1	22127065	0.25	1.69	0.2	0.37	0	0.2	0.25	0.73	0	0
2129	id1012626	1	22247540	2.05	0.62	0.24	0.27	0	0.02	0.36	0.15	0.06	0
2171	id1012834	1	22594722	0.87	0.58	0.39	0.05	0	0.26	0.04	0.94	0.37	0
2223	id1013070	1	22840882	0.53	0.29	0.66	0.57	0	0.58	1.29	0.41	0.22	0
2303	id1013527	1	23574558	0.36	0.23	0	0.45	0	0.4	0.21	0.04	0.22	0
2340	id1013923	1	23859681	0.13	0.26	1.14	0.02	0	0.02	0.23	0.22	0.4	0
2461	id1014976	1	25067809	0.29	0.33	0.57	0.12	0	0.18	0.11	0.35	0.2	0
2462	id1014984	1	25073008	0.08	0.34	0.08	0.08	0	0.17	0.8	0.22	0.67	0
2471	id1015077	1	25236184	0.71	0.57	0.14	0.29	0	0.2	0.62	0.3	0.45	0
2475	id1015101	1	25284622	0.27	0.58	0.14	0.29	0	0.33	0.83	0.2	0.74	0
2600	id1015902	1	27494737	0.21	0.8	1.09	0.29	0	0.48	0.34	0.11	0.87	0
2655	id1016458	1	28168937	0.05	2.01	0.13	0.1	0	0.61	0.09	0.11	0.41	0
2784	id1017732	1	29788341	1.33	0.07	1.9	0.61	0	0.3	0.4	0.25	0.16	0
2792	id1017795	1	29833661	1.31	0.07	1.91	0.59	0	0.29	0.4	0.24	0.17	0
2796	id1017858	1	29965763	0.19	0.33	0.05	0.17	0	0.27	0.47	0.32	1.36	0
2848	id1018342	1	30499171	0.21	0.11	0.65	0.1	0	0.05	0.93	0.06	0.51	0
2865	id1018484	1	30772326	0.32	0.08	1.21	0.27	0	0.06	1.47	0.12	0.08	0
2909	id1018819	1	31230761	0.17	0.05	0.16	0.07	0	0.17	0.2	0.17	0.13	0
2991	id1019373	1	31876835	0.96	0.43	0.76	0.43	0	0.74	0.14	0.24	0.57	0
3104	id1020406	1	32923205	0.28	0.33	0.5	0.08	0	0.21	0.91	0.13	0.76	0
3269	id1021345	1	34408535	0.07	0.18	0.63	0.39	0	0.01	0.13	0.91	0.32	0
3277	id1021384	1	34466397	0.02	0.31	0.01	0.23	0	1.01	0.02	1.06	0.02	0
3412	id1022594	1	35760070	0.18	0.05	0.28	0.02	0	0.17	0.16	0.07	0.18	0
3602	id1024369	1	38417112	0.53	0.93	0.52	0.09	0	0.5	0.28	0.05	1.47	0
3614	id1024455	1	38544250	0.86	0.82	0.48	0.61	0	1.88	0.72	0.4	0.83	0
3623	id1024499	1	38630775	0.51	0.09	0.19	0.63	0	0.54	0.66	0.14	0.55	0
3665	id1024855	1	39213866	0.56	0.4	0.23	0.41	0	0.05	0.07	0.14	0.63	0
3715	id1025198	1	39620806	0.02	0.98	0.21	0.09	0	0.2	0.14	0.06	0.11	0
3821	id1026130	1	40919828	0.6	0.65	0.46	0.16	0	0.64	0.51	0	0.33	0
3825	id1026137	1	40969847	0.19	1.46	0.23	1.35	0	0.05	0.41	0.19	0.36	0
4146	dd1001497	1	42278914	0.28	0.15	0.36	1.01	0	0.97	0.46	0.28	0.26	0
4486	id1028092	1	42652272	0.64	0.16	2.07	0.67	0	0.12	0.16	0.29	0.06	0
4491	id1028103	1	42673830	0.01	0.37	0.17	0.48	0	0.19	0.37	0.14	0.1	0
4494	dd1002688	1	42675846	0.01	0.03	0.77	0.1	0	0.12	0.7	0.03	0.13	0
4522	id1028114	1	42691469	0	0.01	0.63	0.24	0	0.14	0.47	0.08	0.01	0
4577	dd1002849	1	42698013	0.04	0.06	0.77	0.25	0	0.04	0.41	0.03	0.02	0
4649	id1028538	1	43174293	0.33	0.17	0.63	0.68	0	0.61	0.07	0.12	0.38	0
4670	id2000068	2	161303	0.06	0.17	0.27	0	0	0.05	0.89	0.32	0.55	0
4672	id2000070	2	162853	0.08	0.12	0.52	0.28	0	0.01	0.59	0.06	0.12	0
4734	id2000401	2	566486	0.27	0.11	0	0.2	0	0.24	1.76	1.33	0.08	0
4749	id2000434	2	627716	0.03	0.5	0.29	0.21	0	0.05	0.76	0.4	0.26	0
4776	id2000566	2	748104	0.54	0.13	0.38	0.01	0	0.3	0.09	0.1	0.04	0
4940	id2001447	2	2374376	0.85	0.45	0.13	0.06	0	0.27	0.07	1.15	0.5	0
4943	id2001454	2	2401417	0.15	1.55	0.12	0.1	0	0.27	0.22	0.51	0.58	0
4950	id2001473	2	2444464	0.44	0.41	0.05	0.67	0	0.09	0.15	0.67	0.16	0
5001	id2001775	2	3061532	0.04	0.01	0.26	1.65	0	0.24	0.7	0.02	0.11	0
5026	wd2000191	2	3517788	0.09	2.13	0.39	1.15	0	1	0.79	0.43	0.72	0
5081	id2002204	2	4128504	0.14	0.12	0.11	0.42	0	0.18	0.88	0.75	0.37	0
5108	id2002309	2	4380604	0.12	0.16	0.33	1.29	0	0.5	0.05	0.52	0.84	0
5146	id2002591	2	4862895	0.51	0.14	0.05	0.99	0	0.38	0.01	0.05	1.01	0
5169	id2002687	2	5056338	0.15	0.41	0.08	0.52	0	0.12	0.73	0.31	0.59	0
5345	id2003707	2	7223772	1.22	0.08	0.12	0.32	0	0.26	0.08	0.12	0.14	0
5419	id2004313	2	8533861	0.24	0.08	0.51	0.52	0	0.55	0.01	0.1	1.05	0
5452	id2004503	2	9025744	0.25	0.32	0.18	0.36	0	0.76	0.4	0.75	0.05	0
5613	id2005453	2	11701123	1.41	0.08	0.26	0.2	0	0.89	0.21	0.02	0.63	0
5696	id2006407	2	15977079	0.03	0.05	0.04	0.04	0	0.43	0.24	0.25	0.05	0
5721	ud2000905	2	16319599	0.42	0.18	0.03	0.25	0	0.27	0.44	0.15	0.37	0
5748	id2006791	2	17042082	0.26	0.07	0.36	0.07	0	0.6	0.06	0.04	0.35	0
6055	id2008625	2	21569274	0.91	0.41	0.1	0.3	0	0.42	0.21	0.45	0.08	0
6056	id2008631	2	21581954	0.94	0.41	0.05	0.26	0	0.45	0.21	0.39	0.06	0
6083	id2008794	2	22113125	0.16	0.19	0.07	0.49	0	0.24	0.08	0	0.01	0
6113	id2008938	2	22435333	0.09	0.26	0.02	0.27	0	0.17	0.48	0.16	0.58	0
6204	id2009421	2	23529699	0.12	0.04	0.08	0.39	0	0.85	0.13	0.97	0.47	0
6296	id2009983	2	24056996	0.16	0.15	0.35	0.7	0	0.44	0.23	0.12	1.19	0
6370	id2010383	2	24526002	1.68	0.28	1.12	0.33	0	0.1	0.47	0.55	0.24	0
6414	id2010613	2	24730588	0.07	0.19	0.1	0.19	0	0.12	0.02	0.08	0.29	0
6485	id2010898	2	25139583	0.18	0.34	0.39	0.77	0	0.04	0.34	0.03	0.11	0
6509	id2010997	2	25336804	0.68	0.08	0.02	0.15	0	0.12	0.1	0.69	0.31	0
6553	id2011240	2	25669121	0.25	0.11	0.01	0.07	0	0.2	0.5	0.1	1.2	0
6596	id2011506	2	26243660	1.2	0.39	0.22	0.09	0	0.05	0.56	0.3	0.5	0
6690	id2012189	2	28018769	0.02	0.02	0.87	0.83	0	2.12	0.45	0.09	0.45	0
6714	id2012294	2	28295621	0.32	0.08	0.05	0.23	0	1.13	0.82	0.15	1	0
6936	id2013434	2	30345735	1.97	0.38	0.02	0.25	0	0.21	0.05	0.38	0.08	0
6999	id2013773	2	30917784	0.23	0.13	0	0.31	0	0.07	0.36	0.42	0.02	0
7206	id2015162	2	33936377	0.81	0.39	1.02	0.25	0	0.66	0.76	0.47	0.44	0
7225	id2015271	2	34214514	0.83	0.68	0.4	0.15	0	0.9	0.77	0.22	1.41	0
7236	id2015352	2	34296564	0.19	0.17	0.44	0.37	0	0.11	0.83	0.4	0.1	0
7324	id2015918	2	35025046	0.23	0.41	0.22	0.93	0	0.63	0.84	0.26	0.32	0
7341	id2016011	2	35101366	0.23	0.07	0.57	0.93	0	1.57	0.32	0.64	0.17	0
7458	id2016466	2	35725772	0.67	0.55	0.07	0.14	0	0.43	0.41	0.53	0.5	0
7473	id2016564	2	35841975	0.63	0.19	0.26	0.15	0	0.04	0.82	0.2	0.21	0
7475	id2016569	2	35846091	0.64	0.32	0.59	0.21	0	0.37	1.09	0.04	0.24	0
7678	id3001178	3	2114088	0.1	0.42	0.37	0.13	0	0.02	0.31	0.78	0.36	0
7807	id3002038	3	3728336	0.05	0.04	0.39	0.18	0	0	0.3	0.17	0.31	0
7934	id3003315	3	5673994	0.21	0.88	0.78	0.17	0	0.32	0.09	0.7	0.3	0
7935	ud3000315	3	5675336	0.24	0.88	0.78	0.13	0	0.28	0.13	0.67	0.31	0
8094	id3004298	3	8062685	0.26	0.74	0.06	0.53	0	0.59	0.56	0.18	0.31	0
8200	id3004751	3	9028800	1.24	0.26	0.08	0.57	0	0.76	0.38	0.36	0.36	0
8429	id3006226	3	12231051	0.19	0.23	0.91	0.02	0	0.63	0.45	0.05	0.02	0
8639	id3007323	3	14658770	1.35	0.46	1.17	1.08	0	0.74	1.78	0.12	0.46	0
8688	id3007569	3	15025016	0.34	0.07	0.85	0.19	0	0.35	0.13	0.17	0.56	0
8719	id3007777	3	15502505	0.5	0.04	0.81	0.82	0	0.47	1	0.19	0.6	0
8956	id3008997	3		0.21	0.07	0.42	0.52	0	0.07	0.08	0.83	0.76	0
9109	id3009759	3	20869170	0.04	0.33	1.17	0.43	0	0.47	0.06	0.01	0.45	0
9258	id3010787	3	24002675	0.09	1.03	0.13	0.82	0	0.91	0.22	0.09	0.19	0
9421	id3011706	3	27465088	0.04	0.01	0.11	0.29	0	0.91	0.4	0.89	0.1	0
9435	id3011806	3	27496450	0.58	0.1	0.41	0.12	0	0.11	0.59	0.01	0.15	0
9464	dd3000087	3	27510838	0.04	0.01	0.11	0.29	0	0.91	0.4	0.89	0.1	0
9469	dd3000096	3	27515167	0.04	0.01	0.11	0.29	0	0.91	0.4	0.89	0.1	0
9480	id3011871	3	27519945	0.04	0.01	0.11	0.29	0	0.91	0.4	0.89	0.1	0
9486	id3011883	3	27541064	0.04	0.01	0.11	0.29	0	0.91	0.4	0.89	0.1	0
9487	id3011884	3	27541365	0.04	0.01	0.11	0.29	0	0.91	0.4	0.89	0.1	0
9845	dd3001057	3	27842339	0.02	0.12	0.13	0.31	0	0.04	0.22	0.6	0.31	0
9866	dd3001095	3	27861031	0.02	0.12	0.13	0.31	0	0.04	0.22	0.6	0.31	0
10269	id3015169	3	31613136	0.52	0.37	0.33	1.19	0	0.65	0.69	0.51	0.49	0
10334	id3015703	3	32663884	0.21	1.36	0.83	1.13	0	0.68	0.61	0.36	0.24	0
10353	id3015865	3	32926244	0.27	0.04	0.51	0.66	0	0.47	0.06	1.86	0.29	0
10466	id3016849	3	34416260	0.37	0.51	0.06	1.41	0	0.4	0.21	1.27	0.2	0
10529	id3017260	3	34934046	0.92	0.31	0.24	0.01	0	0.48	0.03	0.76	0.69	0
10535	id3017282	3	34965432	0	0.08	0.77	0.38	0	0.02	0.04	0.05	0.21	0
10536	id3017283	3	34966227	0.31	0.44	0.42	0.52	0	0.26	0.2	0.13	0.1	0
10629	id3017863	3	35769794	0.49	0.09	0.8	0.01	0	0.37	0.29	0.03	0.13	0
10643	id3017996	3	35876138	0.66	0.66	1.42	0.49	0	0.22	0.5	0.54	0.5	0
10652	id3018056	3	35908388	1.3	0.72	0.23	0.28	0	0.14	0.2	0.55	0.42	0
10800	id4000430	4	686653	0.19	0.69	0.78	0.84	0	0.59	0.57	1.18	0.07	0
11117	id4002509	4	6099928	0.87	0.04	0.54	0.06	0	0.07	0.57	0.52	0.17	0
11297	wd4002027	4	13554095	0.16	0.23	1.05	0.1	0	0.19	0.6	1.09	1.29	0
11335	id4004154	4	14096425	0.29	0.47	0.09	1.07	0	1.07	0.37	0.51	1.05	0
11356	id4004261	4	14262565	0.05	0.45	0.04	0.05	0	0.39	1.18	0.28	0.31	0
11435	id4004791	4	16707099	0.03	0.33	0.12	0.24	0	0.04	0.8	0.21	0.86	0
11486	id4005105	4	17640422	0.13	0.21	0.19	0.02	0	0.18	0.25	0.84	0.25	0
11718	id4006140	4	20371285	0.72	0.26	0.24	0.29	0	0.05	0.54	0.68	0.04	0
11883	id4007219	4	22081780	0.95	0.01	0.73	0.17	0	0.11	0.21	0.82	1.21	0
12010	wd4002869	4	23692574	0.6	0.47	0.03	1.1	0	0.45	0.06	0.21	0.03	0
12021	id4007879	4	23879983	0.89	0.37	0.78	0.04	0	0.16	0.29	0.71	0.22	0
12038	ud4001776	4	24034061	0.52	0.67	0.38	0.16	0	0.13	0.1	0.52	0.25	0
12112	ud4001835	4	24989509	0	0.31	0	0.1	0	0.16	0.03	0.21	0.2	0
12139	id4008461	4	25424370	0.36	0.55	1.11	0.04	0	0.08	0.37	0.14	0.69	0
12170	id4008676	4	26571807	0.3	0.02	0.78	0.18	0	0.1	0.94	0.99	0.62	0
12193	id4008788	4	27048750	0.05	0.34	0.35	0.08	0	0.4	0.06	0.35	0.5	0
12197	id4008815	4	27123184	0.27	0.5	0.42	0.37	0	0.45	0.49	0.25	0.91	0
12438	id4010049	4	30058100	0.05	0.16	0.36	0.13	0	0.01	0.33	0.37	0.57	0
12541	id4010488	4	31138521	0.89	0.07	0.1	0.04	0	0.16	0.06	0.2	0.04	0
12587	id4010688	4	31427196	1.16	0.66	0.69	0.01	0	0.36	0.36	0.12	0.1	0
12662	id4010955	4	32003142	0.17	0.69	0.25	1.13	0	1.12	0.79	1.34	1.05	0
12812	id4011608	4	33343828	1.09	0.3	0.17	0.53	0	0	0.42	0.24	0.12	0
12960	id5000007	5	39451	0.41	0.25	0.48	0.67	0	1.16	0.95	0.34	0.1	0
13096	id5000802	5	1162700	0.66	0.06	0.2	0.1	0	0.27	0.1	0.4	0.27	0
13192	ud5000130	5	2452356	0	0.81	0.31	0.08	0	0.3	0.54	0.13	1.57	0
13285	id5002039	5	3561528	0.03	0.04	0.32	0.02	0	0.12	0.74	0.65	0.07	0
13460	id5003116	5	6102222	0.17	0.73	0.14	0.19	0	0.28	0.2	0.26	0.54	0
13490	ud5000332	5	6372979	0.25	0.56	0.2	0.65	0	0.97	0.37	0.56	0.29	0
13607	id5003970	5	7842201	0.05	0.48	0.09	0.31	0	0.14	0.74	0.07	0.2	0
13611	id5003992	5	7909795	0.1	0.49	0.1	0.27	0	0.11	0.45	0.06	0.22	0
13688	id5004396	5	8678855	0.59	0.26	0.36	0.69	0	0.72	0.26	0.68	0.22	0
13792	id5004888	5	10891292	0	0.26	0.2	0.2	0	0.56	0.46	0.08	1.2	0
13951	id5005890	5	14418759	0.26	0.03	1.04	1.12	0	1.8	0.5	1.51	0.49	0
14009	id5006216	5	15204077	1.02	0.16	0.67	1.4	0	0.49	0.19	0.07	0.4	0
14024	id5006245	5	15559895	0.61	0.07	0.03	0.13	0	0.12	0.08	0.06	0.56	0
14126	id5006821	5	17087965	0.4	0.41	0.02	0.15	0	0.3	0.05	0.17	0.93	0
14199	id5007511	5	18764317	0.67	0.08	0.47	0.01	0	0.07	0.04	0.18	0.08	0
14241	id5007991	5	19547967	0.62	0.32	0.28	0.03	0	0.21	0.57	0.34	0.01	0
14748	id5012483	5	26262408	0.78	0.78	0.45	0.04	0	0	0.36	0.02	0.11	0
15162	id6000726	6	873447	0.72	0.45	0.15	0.7	0	0.97	0.01	0.35	0.34	0
15253	id6001266	6	1661062	0.04	0.07	0.02	0.33	0	0.37	0.25	0.09	0.36	0
15273	id6001399	6	1869503	0.42	0.48	0.63	0.09	0	0.21	0.59	0.08	0.16	0
15274	id6001400	6	1869540	0.18	0.98	0.05	0.88	0	0.81	0.49	0.32	0.7	0
15435	id6002389	6	3042568	0.98	0.01	0.17	0.27	0	0.59	0.04	0.29	0.16	0
15436	id6002391	6	3042789	0.97	0.01	0.17	0.26	0	0.59	0.01	0.28	0.14	0
15443	id6002449	6	3079178	0.97	0.01	0.17	0.26	0	0.59	0.01	0.28	0.14	0
15462	id6002541	6	3161590	1.03	0.05	0.44	1.02	0	0.41	0.15	0.58	0.91	0
15473	id6002611	6	3244503	0.97	0.01	0.17	0.26	0	0.59	0.01	0.28	0.14	0
15749	id6003966	6	6244481	0.89	0.18	0.02	0.29	0	0.14	0.35	0.75	0.27	0
15815	id6004344	6	6790366	1.19	0.28	0.38	0.56	0	0.22	0.45	0.77	0.07	0
15895	id6004843	6	7582971	0.46	0.21	0.14	0.69	0	0.77	0.05	0.64	0.34	0
16169	id6006754	6	10919242	0.65	0.27	0	0.25	0	0.2	0.1	0.1	0.91	0
16186	id6006922	6	11023205	0.72	0.48	0.07	0.2	0	1.05	0.07	0.19	0.54	0
16622	id6009664	6	17079262	0.03	0.68	0.03	0.19	0	0.04	0.93	0.72	0.13	0
16623	id6009666	6	17079470	0.16	0.06	0.7	0.36	0	0.22	0.06	0.73	0.1	0
16674	id6010068	6	17998488	1.17	0.19	0.04	1.29	0	0.4	0.76	0.28	0.82	0
16883	id6011578	6	22295200	0.05	0.05	0.1	0.15	0	0.76	0.22	0.18	0.31	0
17119	id6013211	6	24804465	0.04	0.17	0.04	0.07	0	0.52	0.08	0.99	0.07	0
17334	id6015171	6	27028008	0.66	1.54	0.95	0.04	0	0.61	0.86	0.12	0.12	0
17391	id6015623	6	27472401	0.01	0.2	0.16	0.68	0	0.95	1.06	0.01	0.06	0
17429	id6015828	6	27670801	0.41	0.48	0.12	0.13	0	0.45	0.16	0.05	0.14	0
17434	id6015861	6	27735992	0.28	0.48	0.36	0.43	0	0.74	0.61	0.07	0.02	0
17446	id6015961	6	27791008	0.28	0.48	0.36	0.43	0	0.74	0.61	0.07	0.02	0
17472	id6016146	6	28064204	0.42	0.4	0.3	0.13	0	0.18	0.41	0.06	0.1	0
17517	id6016322	6	28652693	0.11	0.03	0.16	0.24	0	0.38	0.17	0.1	0.41	0
17543	id6016463	6	29066874	0.14	0.14	0.13	0.08	0	0.01	0.15	0.19	0.32	0
17556	id6016491	6	29208621	0.35	0.12	0.07	0.02	0	0.1	0.55	0.67	0.33	0
17672	id7000029	7	84069	0.75	0.16	0.81	0.44	0	0.5	0.01	0.16	0.3	0
17714	id7000144	7	759474	0.31	0.06	1.7	0.05	0	0.77	0.24	0.05	0.25	0
17781	id7000315	7	1643060	0.18	0.02	0.12	0.85	0	1.13	0.19	0.21	0.39	0
18082	id7001427	7	7918577	0.11	0.24	1.04	0.62	0	0.11	0.45	1.37	0.26	0
18110	ud7000650	7	8465899	0.37	1.62	0.14	0.06	0	0.69	0.4	0.2	0.26	0
18165	id7001751	7	9574688	0.48	0.25	0.12	0.49	0	0.09	0.17	0.07	0.29	0
18183	id7001790	7	10106808	0.39	0.09	0.12	0.62	0	0.1	0.72	0.13	0.69	0
18214	wd7001258	7	10546898	0.18	0.13	0.52	0.79	0	0.1	0.63	0.15	0.72	0
18219	id7001902	7	10735741	0.39	0.09	0.12	0.62	0	0.1	0.71	0.13	0.69	0
18232	id7001956	7	11289833	0.37	0.29	0.84	0.4	0	0.86	0.11	0.16	1.79	0
18234	id7001966	7	11324214	0.31	0.2	0.69	0.41	0	1.16	0.11	0.07	2.48	0
18248	id7002051	7	11873548	0.37	0.29	0.84	0.4	0	0.86	0.11	0.16	1.79	0
18258	id7002101	7	12751068	0.37	0.29	0.84	0.4	0	0.86	0.11	0.16	1.79	0
18263	ud7000928	7	12817954	0.37	0.29	0.84	0.4	0	0.86	0.11	0.16	1.79	0
18265	id7002114	7	12823730	0.37	0.29	0.84	0.4	0	0.86	0.11	0.16	1.79	0
18270	id7002127	7	13068032	0.37	0.29	0.84	0.4	0	0.86	0.11	0.16	1.79	0
18284	id7002192	7	13413371	0.37	0.29	0.84	0.4	0	0.86	0.11	0.16	1.79	0
18487	id7002907	7	18623803	1.34	0.12	0.69	1	0	0.61	1.34	0.37	0.1	0
18613	id7003384	7	21153331	1.05	0.43	0.13	0.27	0	0.04	0.45	0.43	0.35	0
18654	wd7003127	7	21961517	0.03	0.86	0.21	0.52	0	1	2.17	0.07	0.81	0
18659	id7003643	7	22056369	0.45	0.84	0.28	0.51	0	0.62	1.7	0	0.56	0
18668	id7003684	7	22106335	0.27	0.23	0.56	1.29	0	1.01	1.56	0.57	0.24	0
18703	id7003823	7	22495347	0.15	0.38	0.14	0.2	0	0.68	0.84	0.03	0.51	0
18922	id7004873	7	25777140	0.31	0.59	0.22	1.02	0	0.87	1.09	0.17	0.69	0
19035	id7005367	7	27068235	0.33	0.79	0.17	0.31	0	0.51	0.08	0.68	0.34	0
19042	ud7002024	7	27319312	0.34	0.82	0.14	0.28	0	0.59	0.08	0.67	0.35	0
19160	id7005887	7	29007947	0.53	0.3	0.79	0.08	0	0.15	0.25	0.4	0.24	0
19187	id7006066	7	29340572	0.08	0.43	1.05	0.02	0	0.08	0.47	0.05	0.11	0
19190	id7006080	7	29379559	0.12	0.21	0.19	0.25	0	0.28	0.15	0.02	0.1	0
19217	id8000032	8	86005	0.43	0.07	1.04	0.07	0	0.22	0.02	0.2	0.03	0
19226	id8000065	8	271594	0.29	0.05	1.53	0.1	0	0.64	0.56	0.18	1.32	0
19279	id8000301	8	748544	0.24	0.42	0.01	0.5	0	0.25	0.17	0.21	0.84	0
19687	id8002271	8	7342354	0.7	0.31	0.05	0.64	0	0.48	2.62	0.44	0.02	0
19836	id8003004	8	9336104	2.38	0.02	0.01	1.21	0	2.7	0.22	1.4	0.76	0
20046	id8004296	8	16335442	2.06	0.54	0.14	0.88	0	0.61	0.35	0.27	1.63	0
20112	id8004745	8	17829374	0.01	1.25	0.24	0.18	0	0.52	0.11	0.01	0.62	0
20190	id8005061	8	19049564	0.24	0.28	1.81	0.22	0	0.04	0.17	1.5	1.94	0
20248	ud8001294	8	19759136	0.6	0.03	0.08	0.15	0	0.63	0.62	0.02	0.57	0
20662	id8007512	8	27409758	0.22	0.24	1.64	0.05	0	0.36	0.82	0.48	0.25	0
20826	id9000702	9	2913178	0.36	0.35	0.7	1	0	1.68	0.42	1.24	0.26	0
20845	id9000931	9	3867131	0.33	0.29	0.64	1.11	0	1.73	0.47	1.07	0.28	0
20886	id9001203	9	4584454	0.28	0.06	0.61	0.66	0	1.41	0.68	0.24	0.42	0
20918	id9001354	9	5306263	0.44	0.89	1.54	0.75	0	1.21	0.68	0.81	0.11	0
21001	id9001826	9	6595034	0.06	0.49	0.2	0.46	0	0.51	0.02	0.86	0.11	0
21165	id9002627	9	9157981	1.72	0.68	1.94	0.12	0	0.08	0.23	1.55	0.4	0
21220	id9002810	9	10130306	0.09	0.05	0.18	0.02	0	0.22	1.03	0.12	0.29	0
21269	id9003080	9	11066694	0.32	0.57	1.43	2.11	0	1.04	0.61	0.06	0.14	0
21318	id9003215	9	11918314	0.23	0.03	0.16	0.4	0	0.12	0.93	0.82	1.21	0
21378	id9003454	9	12567274	0.06	1.09	0.54	0.08	0	0.05	0.09	0.32	0.1	0
21388	id9003485	9	12665533	0.03	0.36	1.57	0.89	0	0.08	0.01	0.02	0.12	0
21409	id9003641	9	13215897	0.34	0.26	1.72	0.07	0	0.13	0.19	0.06	0.42	0
21414	id9003664	9	13538773	0.33	0.59	1.81	0.02	0	0.21	0.19	0.05	0.25	0
21416	id9003681	9	13561472	0.49	0.06	0.9	0.11	0	0.07	0.16	0.07	0.72	0
21419	id9003706	9	13633543	0.37	0.05	1.13	0.07	0	0.08	0.3	0.07	0.55	0
21576	id9004970	9	16301715	0.14	0.46	0.72	0.12	0	0.29	0.12	0.01	0.2	0
21711	id9006219	9	18011397	1.19	0.17	1.57	0.32	0	0.53	0.26	0.57	0.29	0
21859	id9007106	9	20182419	0.08	0.18	0	0.03	0	0.38	0.23	0.46	0.16	0
21867	id9007134	9	20475628	0.32	0.14	0.65	0.61	0	0.33	0.24	0.53	0.08	0
22692	id10004564	10	16459102	0.11	1.23	0.09	0.16	0	0.52	0.21	0.34	0.22	0
22814	id10005601	10	18541110	0.25	0	0.79	0.62	0	0.09	0.55	0.04	0.51	0
22911	id10006386	10	20176486	1.61	0.56	0.02	0.23	0	0.09	0.07	0.44	0.1	0
22913	id10006397	10	20230465	0.99	0.06	0	0.2	0	0.24	0.21	0.16	0.6	0
22985	id10006774	10	21569808	0.37	0.4	0.3	0.16	0	0.21	0.6	0.83	0.42	0
23001	id10006844	10	21723872	0.31	0.56	0.29	0.14	0	0.38	0.27	0.71	0.17	0
23011	ud10001241	10	21831338	0.29	1.75	0.36	0.15	0	1.15	0.32	0.14	0.37	0
23184	id11000693	11	2240390	0.47	0.42	0.03	0.18	0	0.16	0.27	0.21	0.21	0
23218	id11000849	11	2700689	0.02	0.14	0.51	0.2	0	0.04	0.39	0.27	0.31	0
23298	id11001383	11	3662330	0.27	0.45	0.09	0.61	0	0.08	0.53	0.64	1.65	0
23547	id11002983	11	7596053	0.33	0.28	0.15	0.43	0	0.05	0.56	0.05	0.09	0
23548	id11002990	11	7601261	0.34	0.29	0.15	0.43	0	0.05	0.55	0.06	0.09	0
23591	id11003180	11	8388165	0.18	0.1	0.38	0.14	0	0.12	0.03	0.39	0.31	0
23606	id11003291	11	8603094	0.27	0.02	0.75	0.08	0	0.35	0.2	0.85	0.03	0
23630	id11003420	11	8943868	0.34	0.25	0.13	0.13	0	0.27	0.44	0.1	0.09	0
23638	id11003469	11	8977325	0.22	0.27	0.18	0.23	0	0.46	0.24	1.1	0.39	0
24015	id11006150	11	17488794	0.43	1.19	1.15	0.33	0	0.12	0.55	0.11	0.21	0
24072	id11006381	11	18286770	0.04	0.37	0.3	0.64	0	0.26	0.05	0.16	0.78	0
24101	id11006562	11	18447748	1.16	0.5	0.31	0.06	0	0.63	0.34	0.33	0.63	0
24104	id11006574	11	18449846	1.16	0.5	0.31	0.06	0	0.62	0.35	0.33	0.64	0
24161	id11006880	11	19051054	0.22	0.04	0.23	0.04	0	0.48	0.65	0.44	0.19	0
24193	id11007063	11	19308464	0.04	0.14	0.78	0.53	0	0.96	0.05	0.61	0.1	0
24282	id11007626	11	20149997	0.64	0.01	0.06	0.08	0	0.21	0.15	0.44	0.4	0
24366	id11007967	11	21243613	0.16	0.08	0.14	0.4	0	0.8	0.04	0.1	0.57	0
24433	id11008220	11	22045356	0.42	0.75	0.46	0.01	0	0	0.75	0.09	0.59	0
24445	dd11000011	11	22170553	0.25	0.2	0.74	0.37	0	0.01	0.06	0.74	0.35	0
24686	dd11001009	11	22617861	0.36	0.97	0.21	0.14	0	0.18	0.34	0.03	0.08	0
24715	id11008676	11	22643058	0.53	0.31	0.46	0.96	0	0.04	0.28	0.14	1.07	0
24774	id11008827	11	22923002	0.09	0.08	0.77	0.46	0	0.18	0.29	0.11	0.35	0
25220	id11011530	11	28808840	0.28	0.05	0.07	0.47	0	0.8	0.18	0.04	0.17	0
25231	id11011583	11	28867104	0.08	0.05	0.52	0.66	0	1.57	0.13	0.28	0.6	0
25330	id12000737	12	1569303	0.7	0.36	0.08	0.65	0	0.67	0.93	0.78	0.33	0
25508	ud12000226	12	4301906	0.03	0.68	0.05	0.53	0	0.37	0.21	0.65	0.41	0
25513	id12001987	12	4443655	0.02	1.2	0.1	0.34	0	0.2	1.36	0.45	0.09	0
25582	id12002386	12	5500639	0.66	1.02	1.42	0.54	0	0.29	0.31	0.49	0.87	0
25668	id12002928	12	7335124	0.14	0.38	1.28	0.06	0	0.28	0.05	0.16	0.2	0
25703	id12003217	12	8029075	0.02	0.56	0.24	0.67	0	1.33	0.66	0.37	0.24	0
25724	id12003452	12	8345990	0.81	0.13	0.65	0.1	0	0.02	0.22	0.01	0.08	0
25815	id12004087	12	10542991	0.51	0.16	0.63	1.03	0	0.9	1.15	0.07	0.17	0
25844	ud12000684	12	10832491	0.37	0.67	1.93	0.07	0	0.51	0.82	0.13	0.09	0
25868	id12004267	12	11136726	0.15	0.08	1.89	0.5	0	0.43	0.03	0.18	0.1	0
25992	id12005066	12	14033715	0.08	0.58	0.58	0.29	0	0.23	0.41	0.18	0.08	0
26062	id12005434	12	15329455	0.01	0.2	0.4	0.48	0	0.25	0.22	0.02	0.33	0
26079	id12005577	12	15857883	0.13	1.54	0.51	0.63	0	0.83	0.8	0.71	0.17	0
26133	id12005892	12	17520658	1.19	0.38	0.65	0.73	0	0.84	0.18	0.27	0.15	0
26312	id12006822	12	21113697	0.22	0.59	0.03	0.33	0	0.22	0.19	0.05	0.02	0
26371	id12007149	12	21665717	0.17	0.76	1.78	0.08	0	0.65	0.94	0.6	0.01	0
26407	id12007312	12	22042946	0.68	0.07	0.98	0.72	0	1.98	0.65	0.01	0.5	0
26562	ud12001399	12	23469489	0.08	0.35	0.5	0.13	0	0.55	1.04	0.02	0.53	0
26592	id12008275	12	23726547	0.69	0.14	0.12	0.09	0	0.08	0.42	0.31	0.7	0
26593	id12008280	12	23728501	0.69	0.14	0.12	0.09	0	0.08	0.42	0.31	0.7	0
26630	id12008511	12	23959897	0.12	0.87	0.18	0	0	0.09	0.24	0.59	0.53	0
26763	id12009637	12	26078723	0.42	0.54	0.76	1.54	0	0.57	0.45	0.3	0.23	0
26776	id12009705	12	26202037	0.38	0.55	0.7	1.66	0	0.65	0.45	0.32	0.16	0
34	id1000130	1	338497	0.2	0.17	1.05	0.42	0.01	0.27	0.17	0.67	0.01	0
210	id1001262	1	1534575	1.87	0.14	0.05	0.36	0.01	0.14	0.61	0.24	1.46	0
236	id1001366	1	1776122	0.58	0.12	0.49	0.2	0.01	0.02	0.28	0.27	0.01	0
253	id1001483	1	1939001	0.28	0.27	0.88	0.23	0.01	0.06	0.11	0.17	0.09	0
387	id1002494	1	3131836	0.49	0.01	0.63	0.67	0.01	0.69	1.15	0.22	1.4	0
397	id1002622	1	3329456	0.25	0.71	1.07	0.44	0.01	0.1	0.09	0.04	0.15	0
474	id1003248	1	3918517	0.35	0.65	0.13	0.02	0.01	0.02	0.06	0.38	0.53	0
506	id1003496	1	4178640	0.04	0.81	0.24	0.23	0.01	0.68	0.37	0.39	0.39	0
542	id1003837	1	4646744	0.5	0.08	0.25	0.13	0.01	0.79	0.43	0.08	0.46	0
561	id1003926	1	4792522	0.29	0	0.67	0.86	0.01	1.56	0.49	0.24	0.57	0
667	id1004772	1	6114242	0.09	0.57	0.1	0.07	0.01	0.38	0.39	0.01	1.36	0
762	id1005307	1	7018909	0.12	0.21	0.31	0.01	0.01	0.6	0.08	0.21	1.11	0
1211	id1006691	1	8960552	0.69	0.02	0.01	0.2	0.01	0.35	0.28	0.09	0.48	0
1334	id1007508	1	10135588	0.02	0.43	0.46	0.23	0.01	0.07	0.49	0.7	0.05	0
1339	id1007552	1	10246503	0.05	0.42	0.29	0.18	0.01	0.07	0.76	0.45	0.22	0
1367	id1007758	1	10751218	0.55	0.71	0.16	0.39	0.01	0.55	0.18	0.96	0.09	0
1368	id1007764	1	10800957	0.55	0.71	0.16	0.39	0.01	0.55	0.18	0.96	0.09	0
1430	id1008218	1	11659640	0.15	1.41	0.02	0.18	0.01	0.03	0.95	0.95	0	0
1488	id1008730	1	12760143	0.07	1.2	0.11	0.52	0.01	0.16	0.07	0.01	0.69	0
1612	id1009786	1	14734198	0.25	0.67	0.14	0.69	0.01	0.44	0.85	0.9	1.81	0
1657	id1010121	1	15444981	0.14	0.59	0.04	0.76	0.01	0.5	0.19	0.14	0.78	0
1658	id1010132	1	15446209	0.14	0.59	0.04	0.75	0.01	0.5	0.19	0.15	0.78	0
1663	id1010164	1	15507952	0.18	0.53	0.11	0.65	0.01	0.42	0.18	0.18	0.88	0
1664	id1010170	1	15510019	0.12	0.56	0.03	0.75	0.01	0.5	0.21	0.17	0.8	0
1672	id1010205	1	15649252	0.12	0.56	0.03	0.75	0.01	0.5	0.21	0.17	0.8	0
1789	id1010751	1	17792390	0.42	0.61	0.15	0.43	0.01	0.23	0.05	0.01	0.63	0
1918	id1011381	1	18894387	0.22	0.14	0.11	0.15	0.01	0.48	0.04	0.92	0.16	0
1929	id1011432	1	19053306	0.27	0.13	0.16	0.19	0.01	0.47	0.05	0.81	0.04	0
1930	id1011436	1	19055404	0.46	0.15	0.28	0.12	0.01	0.33	0.06	0.91	0.27	0
2069	id1012294	1	21725669	0.17	0.07	0.01	0.07	0.01	0.53	0.05	0.48	0.09	0
2102	id1012465	1	22012672	0.15	0.04	1.62	0.48	0.01	0.87	0.1	0.87	0.51	0
2169	id1012822	1	22591601	0.77	0.64	0.49	0.04	0.01	0.13	0	0.66	0.39	0
2222	id1013069	1	22840849	0.6	0.31	0.67	0.56	0.01	0.59	1.31	0.37	0.22	0
2334	id1013857	1	23842127	0.32	0.39	1.18	0.11	0.01	0.06	0.36	0.08	0.45	0
2347	id1013956	1	23886054	0.44	0.83	1.85	0.02	0.01	0.18	0.96	0.15	0.47	0
2358	id1014057	1	23941882	0.52	1.58	0.55	0.06	0.01	0.31	0.67	0.02	0.34	0
2384	id1014260	1	24243321	0.73	0.82	1.13	0.59	0.01	1.04	0.47	0.05	0.22	0
2455	id1014956	1	25062874	0.33	0.26	0.82	0.08	0.01	0.09	0.06	0.05	0.13	0
2491	id1015257	1	25639448	0.1	0.24	0.06	0.05	0.01	0.03	0.2	0.08	0.03	0
2581	id1015814	1	27176898	0.11	0.19	0.55	0.49	0.01	0.12	0.33	0.13	0.45	0
2654	id1016451	1	28166601	0.2	2.24	0.14	0.11	0.01	0.84	0.15	0.12	0.64	0
2657	id1016464	1	28188242	0.03	1.99	0.22	0.09	0.01	0.63	0.18	0.03	0.41	0
2694	id1016696	1	28486880	0.13	0.13	0.35	0.05	0.01	0.39	0.15	0.09	0.39	0
2700	id1016723	1	28539921	0.56	1.4	0.11	0.17	0.01	0.04	0.31	0.38	0.05	0
2766	id1017435	1	29483825	0.65	0.38	0.21	0.36	0.01	0.25	0.95	0.49	0.43	0
2773	id1017537	1	29593744	0.55	0.2	0.25	0.35	0.01	0.61	1	1.15	0.37	0
2824	id1018117	1	30192952	0.41	0.62	0.97	0.08	0.01	0.14	0.04	0	1.06	0
2861	id1018462	1	30768116	0.07	0.06	0.42	0.08	0.01	0.09	1.08	0.26	0.21	0
2875	id1018601	1	30853170	0.21	0.19	0.16	0.08	0.01	0.27	0.17	0.46	0.19	0
2878	id1018614	1	30860202	0.21	0.19	0.16	0.08	0.01	0.27	0.17	0.46	0.19	0
2896	id1018734	1	31073806	0.16	0.05	0.19	0.05	0.01	0.19	0.2	0.16	0.09	0
2902	id1018773	1	31115457	0.16	0.05	0.19	0.05	0.01	0.19	0.2	0.16	0.09	0
2904	id1018787	1	31132038	0.16	0.05	0.19	0.05	0.01	0.19	0.2	0.16	0.09	0
2928	id1018950	1	31421262	0.16	0.07	0.21	0.72	0.01	0.24	0.62	0	0.58	0
2984	id1019305	1	31807839	0.29	0.06	0.21	0.62	0.01	0.71	0.47	0.46	0.1	0
3024	id1019627	1	32117130	0.32	0.1	0.09	1.15	0.01	0.09	0.59	0.75	0.2	0
3035	id1019750	1	32244606	0.69	0.64	0.21	0.49	0.01	0.12	0.02	0.41	0.07	0
3107	id1020425	1	32937836	0.12	0.27	0.19	0.33	0.01	0.07	1.02	0.39	0.42	0
3225	id1020977	1	33810557	1.01	0.25	0.32	0.48	0.01	0.36	0.11	0.14	0.67	0
3226	id1020988	1	33816465	0.86	0.26	0.06	0.04	0.01	0.03	0.65	0.16	0.41	0
3302	id1021634	1	34683187	0.12	0.1	0.2	0.9	0.01	0.28	0.79	0.14	0.26	0
3415	id1022621	1	35817895	0.38	0.14	0.25	0.02	0.01	0.07	0.26	0.15	0.06	0
3495	id1023371	1	37048762	0.39	0.18	0.25	0.02	0.01	0.06	0.05	0.55	0.06	0
3515	id1023633	1	37539502	0.69	0.01	0.07	0.13	0.01	0.08	0.29	0.7	0.11	0
3568	id1024119	1	38044933	0.45	0.46	0.45	1.7	0.01	0.04	0.02	0.6	0.25	0
3593	id1024313	1	38256769	0.04	0.13	0.94	0.51	0.01	0.47	0.06	0.85	0.09	0
3609	id1024427	1	38483391	0.84	0.71	0.22	0.35	0.01	0.03	0.14	0.39	0.14	0
3636	id1024614	1	38811703	0.11	0.38	0.19	1.87	0.01	0.75	0.06	0.52	0.63	0
3671	id1024905	1	39271941	0.6	0.15	0.03	0.65	0.01	0.17	1.06	0.19	1.03	0
3676	id1024931	1	39296275	0.6	0.15	0.03	0.65	0.01	0.17	1.06	0.19	1.03	0
3684	id1024979	1	39371324	0.01	0.55	0.04	0.03	0.01	0.07	0.14	0.22	0.34	0
3694	id1025017	1	39422728	1.8	0.08	0.01	0.13	0.01	0.52	0.19	0.94	0.68	0
3801	id1025901	1	40679176	0.19	0.17	0.15	0.04	0.01	0.03	0.02	0.41	0.2	0
3826	id1026138	1	40970070	0.32	1.63	0.11	0.04	0.01	0.59	0.12	0.01	0.11	0
3854	id1026307	1	41104971	0.17	0.1	0.95	0.45	0.01	0.15	0.03	0.27	0.16	0
4011	id1027083	1	41929865	0.19	1.62	0.27	0.56	0.01	0.03	0.19	0.14	0.41	0
4021	id1027138	1	41973337	1.02	0.2	0	1	0.01	0.71	0.94	0.08	0.43	0
4022	id1027150	1	41975629	1.36	0.18	0.19	1.96	0.01	0.79	0.9	0.19	0.88	0
4056	id1027337	1	42176343	0.54	0.82	0.34	0.05	0.01	0.11	0.41	0.5	0.45	0
4233	id1027609	1	42359062	0.02	0.81	0.68	0.07	0.01	0.07	0.28	0.57	0.01	0
4247	id1027643	1	42379715	0.19	0.03	0.53	0.17	0.01	0.24	0.05	0.59	0.16	0
4307	id1027770	1	42553628	0.22	0.5	0.1	0.34	0.01	0.77	0.31	0.09	0.2	0
4319	id1027792	1	42575580	0.21	0.64	0.12	0.14	0.01	0.89	0.55	0.18	0.44	0
4496	dd1002691	1	42676345	0.54	0.1	0.52	0.01	0.01	0.15	0.82	0.13	0.08	0
4524	id1028116	1	42691657	0	0.05	0.7	0.2	0.01	0.12	0.58	0.05	0.01	0
4527	dd1002757	1	42691911	0.01	0.04	0.64	0.23	0.01	0.12	0.51	0.13	0.01	0
4529	id1028120	1	42691963	0	0.06	0.57	0.22	0.01	0.13	0.49	0.11	0.02	0
4537	dd1002771	1	42692526	0.01	0.02	0.61	0.33	0.01	0.12	0.59	0.09	0.06	0
4544	id1028133	1	42693174	0.02	0.05	0.62	0.23	0.01	0.13	0.51	0.09	0	0
4558	id1028150	1	42696368	0.1	0.01	0.62	0.22	0.01	0.13	0.43	0.12	0.01	0
4568	dd1002836	1	42697447	0.05	0.01	0.63	0.25	0.01	0.15	0.43	0.09	0	0
4576	dd1002848	1	42697936	0.07	0.04	0.54	0.19	0.01	0.11	0.45	0.16	0.05	0
4591	dd1002893	1	42704288	0.5	0.61	0.54	1.53	0.01	2.08	0.23	0.26	0.18	0
4593	id1028176	1	42707898	0.5	0.6	0.55	1.56	0.01	2.13	0.24	0.25	0.18	0
4631	id1028403	1	43018025	0.25	0.42	0.13	1.01	0.01	0.73	0.6	0.64	0.24	0
4640	id1028448	1	43122443	0.32	0.2	0.06	0.79	0.01	0.54	1.16	0.37	1.27	0
4675	id2000082	2	184285	0.02	0.05	0.21	0.08	0.01	0.03	0.81	0.21	0.27	0
4702	id2000253	2	347804	0.01	0.06	0.36	0.7	0.01	0.21	1.42	0.39	0.48	0
4708	id2000271	2	406712	0.01	0.06	0.35	0.66	0.01	0.22	1.44	0.38	0.47	0
4820	id2000839	2	1002958	0.04	0.53	0.27	0.24	0.01	0.37	0.14	1.78	0.39	0
4878	id2001146	2	1396595	0.4	0.37	0.29	0.5	0.01	0.19	0.05	1.47	0.58	0
4884	id2001176	2	1469613	0.32	0.19	0	0.61	0.01	1.36	0.97	0.86	0.95	0
4910	id2001334	2	2087881	0.26	0.05	0.08	0.36	0.01	1.44	0.68	0.32	0.14	0
4961	id2001512	2	2666705	0.09	0.97	0.01	0.08	0.01	0.2	0.16	0.23	0.52	0
4984	id2001629	2	2880825	0.06	1.94	0.4	0.1	0.01	0.09	0.28	0.03	0.69	0
5509	id2004874	2	10210592	0.07	0.87	0.36	0.25	0.01	0.27	0.75	0.35	0.03	0
5511	id2004877	2	10214256	1.06	0.31	0.18	0.26	0.01	0.17	0.39	0.33	0.07	0
5544	ud2000593	2	10595315	0.57	0.39	0.83	0.1	0.01	0.72	0.25	0.05	0.09	0
5551	id2005002	2	10643772	0.49	0.92	0.96	0.26	0.01	0.07	0.24	1.09	0.13	0
5556	id2005022	2	10696253	0.57	0.1	1.74	0.12	0.01	0.4	0	0	0.14	0
5566	id2005063	2	10778235	0.62	0.85	1.04	0.31	0.01	0.03	0.24	0.65	0.1	0
5567	id2005066	2	10778546	0.6	0.4	0.27	0.14	0.01	0.19	0.2	0.08	0.66	0
5573	id2005095	2	10818023	0.62	0.85	1.04	0.31	0.01	0.03	0.24	0.65	0.1	0
5622	id2005547	2	12196688	0.1	0.5	0.12	0.85	0.01	0.28	0.48	0.68	0.92	0
5691	id2006347	2	15871531	0.06	0.21	0.07	0.76	0.01	0.04	0.62	0.87	0.73	0
5744	id2006762	2	16918401	0.66	0.38	0.2	0.01	0.01	0.56	0.37	0.1	0.45	0
5878	ud2001060	2	19224156	0.4	0.22	0.16	0.84	0.01	0.16	0.14	0.21	0.08	0
5881	id2007520	2	19225373	0.4	0.22	0.16	0.84	0.01	0.16	0.14	0.21	0.08	0
5999	id2008146	2	20788243	0.3	0.23	0.76	0.56	0.01	0.29	0.24	0.99	0.41	0
6016	id2008240	2	20917711	0.4	0.59	0.24	0.08	0.01	0.24	0.59	0.32	0.01	0
6026	id2008399	2	21063530	0.36	1.38	0.62	0.19	0.01	0.45	0.81	0.34	0.03	0
6029	id2008449	2	21112253	0	0.47	0.67	0.05	0.01	0.16	0.82	0.03	0.09	0
6049	id2008594	2	21493161	0.35	0.24	0.67	0	0.01	0.11	0.03	0.47	1.57	0
6079	id2008776	2	22097856	0.21	0.13	0.43	0.21	0.01	0.04	0.14	1.09	0.12	0
6094	id2008845	2	22259799	0.03	0.61	0.55	0.14	0.01	0.62	0.37	0.22	0.48	0
6163	id2009203	2	23105491	0.13	0.11	0.22	0.18	0.01	0.84	0.03	0.54	2.47	0
6234	id2009566	2	23655123	0.08	0.18	0.84	0.51	0.01	0.77	0.01	0.38	0.98	0
6269	id2009823	2	23874924	0.58	0.1	0.26	0.87	0.01	0.7	0.51	1.48	0.31	0
6271	id2009826	2	23877371	0.28	0.44	0.18	0.24	0.01	0.57	0.15	0.88	0.22	0
6273	id2009848	2	23920256	0.3	0.61	0.02	0.37	0.01	0.6	1.01	0.96	0.1	0
6367	id2010375	2	24523120	1.74	0.3	1.1	0.32	0.01	0.09	0.48	0.59	0.26	0
6379	id2010457	2	24596423	0.01	0.03	0.09	0.01	0.01	0.4	0.45	0.24	0.15	0
6384	id2010470	2	24626617	0.02	0.54	0.53	0.63	0.01	0.43	0.15	0.15	0.02	0
6440	ud2001480	2	24824529	0.15	0.12	0.19	0.14	0.01	0.05	0.06	0.19	0.1	0
6451	id2010768	2	24905968	0.48	0.09	0.05	0.86	0.01	0.96	0.12	0.24	0.33	0
6490	id2010910	2	25181462	0.77	0.86	0.69	0.14	0.01	0.12	0.17	0.1	0.39	0
6517	id2011050	2	25396943	0.67	0.07	0.55	0.04	0.01	0.01	0.8	0.29	0.89	0
6524	id2011084	2	25458438	0.32	0.57	0.55	0.12	0.01	0.12	0.02	0.23	0.72	0
6529	id2011110	2	25512528	0.04	1.27	0.65	0.71	0.01	0.62	0.5	0.28	0.09	0
6606	id2011561	2	26351368	0.6	1.23	0.1	0.28	0.01	0.82	0.26	0.32	0.05	0
6622	id2011698	2	26510595	0.05	0	0.08	1.56	0.01	0.01	0.76	0.17	0.03	0
6654	id2012068	2	27533127	0.26	0.23	0.5	0.01	0.01	0.74	0.04	0.09	0.26	0
6704	id2012254	2	28180290	1.08	0.74	0.96	0.18	0.01	1	0.23	0.07	0.12	0
6717	id2012303	2	28315906	0.14	0.48	0.06	0.1	0.01	0.06	0.1	0.18	0.01	0
6747	id2012470	2	28692762	0.03	0.14	0.57	0.1	0.01	0.27	0.47	0.03	0.65	0
6779	id2012645	2	28908792	0.04	0.09	0.39	0.1	0.01	1.78	0.36	0.04	0.96	0
6782	id2012682	2	28922376	0.33	0.5	0.08	0.04	0.01	1.73	0.79	0.13	0.56	0
6790	id2012719	2	28953922	0.41	0.49	0.14	0.14	0.01	2.29	0.84	0.03	1.19	0
6841	id2012908	2	29454733	0	0.11	0.28	0.4	0.01	1.34	0.92	0.3	0.4	0
6898	id2013225	2	29891217	1.03	0.1	0.33	0.18	0.01	0.2	0.22	0.04	0.54	0
7025	ud2001887	2	31312866	0.02	0.12	0.22	1.19	0.01	1.53	0.73	0.66	0.36	0
7041	ud2001896	2	31572924	0.2	0.09	0.05	0.25	0.01	1.12	0.23	0.57	0.64	0
7074	id2014352	2	32192207	0.03	0.08	0.29	0.17	0.01	0.1	0.56	0.64	0.48	0
7090	id2014434	2	32427250	0.57	0.17	0.13	0.19	0.01	0.11	0.32	1.1	0.02	0
7138	id2014784	2	33361810	0.19	1.18	0.27	0.55	0.01	0.07	0.19	0.05	0.1	0
7179	id2015011	2	33731048	0.37	0.58	0.33	0.48	0.01	0.4	0.58	0.09	0.12	0
7272	id2015556	2	34622014	0.43	0.08	0.57	0.34	0.01	0.91	0.08	1.04	0.14	0
7289	id2015652	2	34707187	1.03	0.49	0.1	0.3	0.01	0.36	0.62	0.03	0.9	0
7338	id2016000	2	35098027	0.32	0.14	0.47	0.15	0.01	0.06	0.25	0.2	0.17	0
7343	id2016018	2	35124597	0.4	0.18	0.05	0.54	0.01	1.05	0.06	0.35	0.03	0
7400	id2016236	2	35364765	0.02	0.12	0	0.35	0.01	0.2	1.27	0.09	0.39	0
7426	id2016336	2	35478354	0.22	0.02	1.17	0.06	0.01	0.44	0.08	0.02	0.12	0
7431	id2016349	2	35509415	0.18	0.27	1.05	0.19	0.01	0.29	0.12	0.3	0.14	0
7476	ud2002134	2	35929302	0.62	0.37	0.13	0.13	0.01	0.15	0.9	0.55	0.18	0
7776	id3001804	3	3378194	0.04	0.55	0.49	0.7	0.01	0.42	0.35	0.23	0.37	0
7803	id3002011	3	3682159	0.02	0.24	0.23	0.35	0.01	0.03	1.01	0.49	0.05	0
7880	id3002767	3	4702085	0.65	0.72	0.58	0.38	0.01	0.2	0.14	1.14	0.2	0
8085	id3004261	3	7890678	0.3	0.58	1.18	0.02	0.01	0.03	0.02	0.06	0.26	0
8114	id3004378	3	8295971	0.54	0.08	0.07	0.2	0.01	0.03	0.02	0.67	0.14	0
8125	id3004475	3	8508546	0.67	0.3	0.11	0.1	0.01	0	0.08	0.72	0.32	0
8144	id3004541	3	8658207	0.63	0.44	0.31	1.01	0.01	0.77	0.43	0.66	0.04	0
8186	id3004693	3	8870532	0.66	0.17	0.18	0.1	0.01	0.32	0.08	0.12	0.03	0
8193	id3004731	3	8943730	1.08	0.26	0.11	0.39	0.01	0.6	0.45	0.27	0.26	0
8196	id3004738	3	8966150	1.08	0.26	0.11	0.39	0.01	0.6	0.45	0.27	0.26	0
8197	id3004741	3	8967335	1.08	0.26	0.11	0.39	0.01	0.6	0.45	0.27	0.26	0
8198	id3004744	3	9024362	1.08	0.26	0.11	0.39	0.01	0.6	0.45	0.27	0.26	0
8199	id3004745	3	9024453	1.08	0.26	0.11	0.39	0.01	0.6	0.45	0.27	0.26	0
8205	id3004763	3	9069219	1.08	0.26	0.11	0.39	0.01	0.6	0.45	0.27	0.26	0
8208	id3004777	3	9078548	1.08	0.26	0.11	0.39	0.01	0.6	0.45	0.27	0.26	0
8212	id3004789	3	9136730	1.08	0.26	0.11	0.39	0.01	0.6	0.45	0.27	0.26	0
8215	id3004800	3	9140130	1.08	0.26	0.11	0.39	0.01	0.6	0.45	0.27	0.26	0
8217	id3004802	3	9196818	1.07	0.27	0.11	0.39	0.01	0.6	0.45	0.29	0.26	0
8218	id3004807	3	9199361	1.08	0.26	0.11	0.39	0.01	0.6	0.45	0.27	0.26	0
8221	id3004817	3	9203741	1.08	0.26	0.13	0.38	0.01	0.59	0.46	0.28	0.26	0
8251	id3004924	3	9587569	0.26	0.39	1.6	0.38	0.01	0.1	0.17	0.8	0.31	0
8464	id3006403	3	12494369	0.09	0.68	0.79	0.07	0.01	0.41	0.55	0.92	0.09	0
8546	id3006891	3	13457112	0.01	1.2	0.17	0.12	0.01	0.65	0.39	0.11	0.02	0
8610	id3007165	3	14282898	0.58	0.62	0.48	0.81	0.01	0.75	0.51	0.2	0.04	0
8642	id3007343	3	14692347	0.06	0.46	0.12	0.51	0.01	0.6	1.39	0.76	0.12	0
8745	id3007913	3	15751222	0.13	1.49	0.37	0.79	0.01	0.12	0.08	0.26	0.04	0
8820	id3008280	3	16551987	0.35	0.22	0.58	0.13	0.01	0.49	0.14	0.16	0.41	0
8895	id3008523	3	17383795	0.15	0.34	0.32	0.74	0.01	1.24	0.69	0.01	0.05	0
9009	wd3000900	3	18990950	0.11	0.1	0.82	0.05	0.01	0.1	0.27	0.18	0.35	0
9027	id3009273	3	19308345	0	0.41	0.82	0.11	0.01	0.41	0.01	0.03	0.48	0
9108	ud3001161	3	20839193	0.05	0.33	1.17	0.46	0.01	0.5	0.04	0.03	0.38	0
9112	id3009769	3	20913881	0.11	0.26	1.01	0.33	0.01	0.39	0.11	0.02	0.48	0
9115	id3009792	3	20960487	0.05	0.36	0.86	0.69	0.01	0.87	0.18	0.38	0.97	0
9133	id3009934	3	21210089	0.18	1.11	0.93	0.34	0.01	0.12	0.29	0.3	0.53	0
9137	id3009959	3	21239026	0.38	0.16	0.18	0.08	0.01	0.08	0.69	0.05	0.12	0
9157	id3010107	3	21652310	0.25	0.62	0.84	0.02	0.01	0.09	0.06	0.3	0.12	0
9233	id3010606	3	23076704	0.02	1.41	0.32	0.88	0.01	0.62	0.65	0.94	0.67	0
9250	id3010735	3	23621771	0	0.6	0.19	0.24	0.01	0.48	0.07	0.21	0.19	0
9368	id3011218	3	26627596	0.94	0.22	0.72	0.84	0.01	0.32	0.26	0.33	0.43	0
9375	id3011239	3	26712170	0.75	0.12	0.07	0.61	0.01	0.76	0.07	0.04	0.09	0
9411	id3011605	3	27420199	0.1	0.02	0.06	0.31	0.01	0.9	0.46	1.01	0.05	0
9412	id3011610	3	27421861	0.04	0.04	0.08	0.36	0.01	0.97	0.57	0.97	0.2	0
9422	id3011707	3	27465254	0.06	0.05	0.18	0.35	0.01	0.96	0.35	1	0.15	0
9433	id3011804	3	27496052	0.51	0.14	0.21	0.12	0.01	0.08	0.57	0.17	0.15	0
9439	id3011814	3	27498073	0.04	0.01	0.11	0.29	0.01	0.9	0.38	0.88	0.08	0
9448	id3011823	3	27500113	0.51	0.13	0.2	0.12	0.01	0.09	0.57	0.17	0.15	0
9456	dd3000060	3	27504414	0.2	0.21	0.14	0.42	0.01	0.94	0.33	0.78	0.2	0
9461	dd3000077	3	27509550	0.35	0.14	0.28	0.57	0.01	0.58	2.53	0.18	0.06	0
9479	id3011870	3	27519826	0.61	0.14	0.26	0.33	0.01	0.26	1.08	0.7	0.05	0
9489	id3011889	3	27542301	0.55	0.14	0.27	0.43	0.01	0.34	1.08	0.67	0.08	0
9492	id3011895	3	27542973	0.64	0.15	0.32	0.29	0.01	0.25	1.09	0.69	0.1	0
9505	id3011917	3	27552584	0.64	0.15	0.32	0.29	0.01	0.25	1.09	0.69	0.1	0
9581	id3012026	3	27638012	0.3	0.58	0.53	0.19	0.01	1.22	0	0.06	0.16	0
9624	id3012094	3	27653275	0.55	0.58	0.36	0.22	0.01	0.26	0.33	0.56	0.23	0
9640	dd3000496	3	27663506	0.58	0.68	0.09	0.13	0.01	0.39	0.23	0.46	0.29	0
9702	dd3000624	3	27690900	0.17	1.26	0.52	0.73	0.01	0.27	0.23	0.87	0.7	0
9716	dd3000645	3	27696609	0.43	0.59	0.84	0.31	0.01	0.03	0.57	0.57	0.11	0
9726	dd3000671	3	27701601	0.86	0.62	0.58	0.17	0.01	0.77	0.01	0.2	0.12	0
9862	id3012480	3	27859346	0.67	0.45	0.46	0.23	0.01	0.31	0.35	0.96	0.07	0
10053	id3013713	3	29184045	0.38	0.13	0.62	0.55	0.01	0.37	0.46	0.17	0.6	0
10109	id3014033	3	29790062	0.15	0.26	1.19	0.08	0.01	0.79	0.22	0.39	0.11	0
10172	id3014600	3	30700876	0.6	0.35	0.65	0.48	0.01	0.1	0.1	0.1	0.4	0
10175	id3014622	3	30740020	0.59	0.33	0.7	0.57	0.01	0.06	0.05	0.06	0.45	0
10185	id3014705	3	30813079	0.59	0.33	0.7	0.57	0.01	0.06	0.05	0.06	0.45	0
10199	id3014754	3	30939641	0.59	0.33	0.7	0.57	0.01	0.06	0.05	0.06	0.45	0
10201	id3014762	3	30944136	0.38	0.58	1.3	0.55	0.01	0.14	0.35	0.04	0.17	0
10247	id3015008	3	31377759	0.24	0.41	0.09	0.55	0.01	0.34	0.23	0.98	0.53	0
10251	id3015059	3	31414387	0.24	0.41	0.09	0.55	0.01	0.34	0.23	0.98	0.53	0
10285	id3015282	3	31755800	0.01	0.55	0.06	0.66	0.01	0.75	0.03	0.91	0.42	0
10365	id3015964	3	33073759	0.32	0.41	0.58	0.82	0.01	1.35	0.47	0.8	0.13	0
10369	id3016012	3	33095097	0.44	0.13	0.67	0.67	0.01	1.18	0.25	0.54	0.14	0
10394	id3016292	3	33484762	0.07	0.34	0.18	0.73	0.01	1.29	0.43	0.44	0.72	0
10503	id3017078	3	34723307	0.06	0.12	0.08	1.21	0.01	0.89	0.43	0.38	0.17	0
10547	id3017313	3	35062362	1.25	0.09	0.4	0.83	0.01	0.83	0.14	0.16	0.46	0
10616	id3017778	3	35660387	1.74	1.29	0.33	0.41	0.01	0.64	0.07	0.14	0.09	0
10624	id3017833	3	35745248	0.14	0.59	0.12	0.08	0.01	0.3	0.11	0.34	0.27	0
10656	id3018076	3	35917471	1.35	0.86	0.12	0.18	0.01	0.25	0.15	0.26	0.28	0
10678	id3018238	3	36035916	0.27	1.06	0.04	0.77	0.01	0.07	0.67	0.45	0.75	0
10710	id3018433	3	36276951	0.14	0.53	0.16	0.56	0.01	1.04	0.76	0.01	0.61	0
10771	id4000217	4	412924	0.51	0.11	0.1	0.93	0.01	0.54	0.15	0.64	0.59	0
10848	id4000741	4	1166125	0.34	0.45	0.05	0.28	0.01	0.68	0.81	0.36	0	0
10852	id4000764	4	1218564	0.28	1	0.28	0.1	0.01	0.09	0.09	0.26	0	0
10870	id4000848	4	1813824	0.15	0.36	0.93	0.13	0.01	0.13	0.39	0.28	0.6	0
10879	id4000895	4	1864088	0.58	0.5	0.63	0.03	0.01	0.1	0.01	0.17	0.04	0
10890	id4000946	4		0.86	0.29	0.32	0.04	0.01	0.22	0.49	0.03	0.22	0
10891	id4000949	4	1974661	0.31	0.25	0.51	0.87	0.01	0.22	0.06	0.08	0.02	0
10936	id4001340	4	3076078	0.14	0.55	0.01	0.62	0.01	0.27	0.34	0.41	0.18	0
11003	id4001869	4	4455876	0.32	0.42	0.23	0.31	0.01	0.44	0.33	0.25	0.06	0
11115	id4002503	4	6097028	0.35	0.11	0.55	0.13	0.01	0.25	1.03	0.53	0.5	0
11258	id4003861	4	13136762	0.1	0.12	0.04	0.3	0.01	0.36	1.38	0.37	0.19	0
11303	id4004035	4	13804313	0.1	0.08	0.21	0.01	0.01	0.11	0.75	0.11	0.4	0
11373	id4004401	4	15846566	0.87	0.58	0.25	0	0.01	0.01	0.95	0.39	0.03	0
11391	id4004478	4	16286604	0.69	0.3	0.5	0.27	0.01	0.02	0.05	0.03	0.25	0
11416	id4004677	4	16569027	0	0.27	0.59	0.25	0.01	0.16	0.29	0.47	0.95	0
11583	ud4001378	4	19169048	0.52	0.02	1.63	0.07	0.01	0.01	0.05	0.27	0.8	0
11630	id4005738	4	19688259	1.6	0.02	0.89	0.37	0.01	0.15	0.52	0.03	0.03	0
11742	id4006378	4	20527432	0.96	0.95	0.35	0.12	0.01	0.01	0.49	0.24	0.28	0
11847	id4007047	4	21646286	0.48	0.08	0.01	1.16	0.01	1.12	0.43	0.6	2.14	0
11933	id4007511	4	22592824	0.47	0.55	0.43	0.78	0.01	0.23	0.43	0.47	0.09	0
11934	id4007520	4	22616615	0.43	0.18	0.65	0.75	0.01	0.23	0.51	0.58	0.04	0
11943	id4007546	4	22801998	0	0.05	1.29	0.17	0.01	0.36	1.01	0.99	0.02	0
11953	id4007596	4	22910252	0.77	0.11	0.86	0.95	0.01	0.16	0.79	0.37	0.01	0
12000	id4007771	4	23525169	0.73	0.21	0	0.73	0.01	0.45	0.68	0.5	0.04	0
12004	id4007785	4	23603073	0.63	0.96	0.08	0.94	0.01	0.38	0.01	0	0.2	0
12005	id4007786	4	23603202	0.63	0.96	0.08	0.94	0.01	0.38	0.01	0	0.2	0
12008	id4007808	4	23633596	0.88	0.77	0.16	0.82	0.01	0.5	0.02	0.29	0.09	0
12011	id4007811	4	23702899	0.88	0.77	0.16	0.82	0.01	0.5	0.02	0.29	0.09	0
12016	id4007848	4	23785383	0.9	0.38	0.77	0.04	0.01	0.15	0.31	0.68	0.22	0
12040	id4007959	4	24058463	0.18	0.66	0.14	0.2	0.01	0.09	0.74	0.63	0.3	0
12042	id4007970	4	24063236	0.18	0.66	0.14	0.2	0.01	0.09	0.74	0.63	0.3	0
12124	id4008406	4	25131629	0.03	0.25	0.9	0.41	0.01	1	1.28	0.06	0.82	0
12149	id4008493	4	25547731	0.03	0.82	1.06	0.32	0.01	0.02	0.35	0.04	1.14	0
12166	id4008664	4	26507379	0.08	0.16	0.95	0.11	0.01	0.27	0.61	0.3	0.72	0
12167	id4008666	4	26510465	0.07	0.17	0.83	0.08	0.01	0.22	0.67	0.27	0.71	0
12169	id4008673	4	26531665	0.07	0.17	0.83	0.08	0.01	0.22	0.67	0.27	0.71	0
12181	id4008714	4		0.25	0.07	0.45	0.07	0.01	0.13	0.69	0.12	0.2	0
12185	id4008733	4		0.2	0.22	0.57	0.06	0.01	0.06	0.2	0.14	0.48	0
12217	wd4003021	4	27379605	0.66	0.5	0.8	0.44	0.01	1.01	0.47	0.35	1.06	0
12244	id4009081	4	27769203	1.19	0.75	0.82	0.28	0.01	0.46	0.67	0.2	0.21	0
12259	id4009158	4	27867921	0.07	0.24	0.14	0.65	0.01	1.2	0.4	0	0.04	0
12272	id4009196	4	28004788	0.23	0.13	0.44	0.62	0.01	1.34	0.87	0.7	0.4	0
12308	id4009377	4	28469512	0.08	0.43	0.47	0.29	0.01	0.11	0.11	0.71	0.93	0
12350	ud4002005	4	29001991	0.22	1.19	1.46	0.38	0.01	0.33	0.42	0.36	0.61	0
12376	id4009696	4	29294289	0.55	0.82	0.08	0.06	0.01	0.48	0.12	0.66	0.01	0
12454	id4010140	4	30213178	0.61	0.16	0.51	0.46	0.01	0.12	0.02	0.15	0.08	0
12514	ud4002097	4	30795203	0.32	0.38	0.69	0	0.01	0.15	0.5	0.97	0.29	0
12524	id4010432	4	30920683	0.82	0.17	0.44	0.02	0.01	0.34	0.3	0.16	0.17	0
12806	id4011590	4	33255588	0.18	0.26	0.2	0.13	0.01	0.12	0.45	0.21	0.33	0
12816	id4011628	4	33397803	0.31	0.91	1.28	1.79	0.01	1.01	0.68	1.08	0.47	0
12948	id4012471	4	35377055	0.1	0.74	0.8	0.43	0.01	0.64	0.09	0.65	0.47	0
12956	id4012537	4	35436055	0.59	0.05	1.58	0.17	0.01	1.36	0.25	0.11	0.55	0
12999	id5000195	5	425215	1.42	0.38	3.07	0.2	0.01	0.48	0.33	0.45	0.14	0
13106	id5000852	5	1240268	0.29	0.01	0	0.64	0.01	0.63	0.22	0.95	0.14	0
13117	id5000894	5	1278055	0.1	0.21	0.15	0.21	0.01	0.09	1.26	0.46	0.16	0
13211	id5001566	5	2812831	0.83	0.4	0.07	0.77	0.01	0.09	0.58	1.57	0.41	0
13309	id5002193	5	3811652	0	0.19	0.76	0.56	0.01	0.28	0.3	1.58	0.2	0
13310	id5002197	5	3813562	0	0.19	0.76	0.56	0.01	0.28	0.3	1.58	0.2	0
13315	id5002217	5	3872267	0.01	0.26	0.1	0.53	0.01	0.09	0.01	0.26	1.79	0
13341	id5002339	5	4404543	0.08	0.2	0.24	0.05	0.01	0.54	0.63	0.43	1.38	0
13458	id5003110	5	6049007	1.02	0.06	0.01	0.23	0.01	0.32	0.24	1.12	0.11	0
13479	id5003169	5	6171883	0.61	0.61	0.42	0.2	0.01	0.29	0.14	2.21	0.2	0
13529	id5003455	5	6813435	0.04	0.36	0.26	0.02	0.01	0.14	0.62	0.61	0.58	0
13623	id5004095	5	8011997	0.31	0.68	0.11	0.06	0.01	0.12	0.1	0.14	1.36	0
13652	id5004241	5	8317793	0.39	0.27	0.07	0.91	0.01	0.49	0.13	0.29	0.5	0
13657	id5004263	5	8372118	0.39	0.27	0.07	0.91	0.01	0.49	0.13	0.29	0.5	0
13661	id5004279	5	8378792	0.39	0.27	0.07	0.91	0.01	0.49	0.13	0.29	0.5	0
13694	wd5000849	5	8786983	0.58	0.22	0.23	0.54	0.01	0.44	0.11	0.25	0.37	0
13913	id5005642	5	13837674	0.61	1.31	0.17	0.12	0.01	0.09	0.08	0.04	0.4	0
13977	id5006028	5	14854455	0.4	0.06	0.02	0.98	0.01	0.63	1.56	0.47	0.04	0
14008	id5006211	5	15201697	1.16	0.19	0.48	1.35	0.01	0.34	0.12	0.11	0.25	0
14013	wd5002190	5	15322479	1.27	0.19	0.38	1.34	0.01	0.38	0.19	0.14	0.22	0
14029	id5006257	5	15610159	0.04	0.01	0.04	0.07	0.01	0.34	0.41	0.04	0.31	0
14034	ud5000672	5	15646715	1.24	0.18	0.41	1.41	0.01	0.42	0.22	0.19	0.18	0
14059	id5006467	5	16261260	0.46	0.66	0.04	0.86	0.01	0.18	0.19	0.43	0.84	0
14067	id5006533	5	16298994	0.64	0.65	0.06	0.84	0.01	0.17	0.27	0.44	0.91	0
14105	id5006719	5	16756127	0.37	0.33	0.84	0.41	0.01	0.8	0.27	0.02	0.22	0
14106	id5006720	5	16759060	0.28	0.45	0.83	0.47	0.01	0.73	0.28	0.03	0.23	0
14160	id5007268	5	18041823	0.28	0.82	0.72	0.09	0.01	0.07	0.13	0.07	0.4	0
14166	id5007313	5	18234036	1.04	0.09	0.59	1.01	0.01	1.4	1.12	2.18	0.76	0
14167	id5007317	5	18243273	1.08	0.06	0.55	0.88	0.01	1.16	1.09	2.04	0.81	0
14172	ud5000800	5	18401124	0.25	0.22	0.27	0.96	0.01	0.92	0.97	0.88	1.25	0
14550	id5010429	5	23392925	0.1	0.43	0.25	1	0.01	1.11	1.06	0.5	0.51	0
14563	id5010561	5	23520680	0.04	0.52	0.17	0.37	0.01	0.24	0.25	0.21	0.44	0
14688	id5011710	5	25104597	0.13	0.25	0.16	0.44	0.01	0.05	0.07	0.62	0.22	0
14696	id5011876	5	25309727	0.95	0.18	0	0.65	0.01	0.33	0.54	0.68	1.49	0
14942	id5014086	5	28281716	0.15	0.04	0.02	0.44	0.01	0.32	0.03	0.35	1.51	0
14959	id5014234	5	28476369	0.4	0.44	0.35	0.22	0.01	0.47	0.03	0.26	0.88	0
14980	id5014392	5	28674737	0.17	0.38	0.28	0.3	0.01	0.31	0.29	0.18	0.23	0
15034	id5014879	5	29374402	1.37	0.01	0.4	0.16	0.01	0.84	0.36	0.02	0.68	0
15059	id5015040	5	29597690	0.02	0.21	0.77	0.29	0.01	0.36	0.28	0.62	0.52	0
15090	id6000159	6	343426	0.21	0.11	0.43	0.06	0.01	0.14	0.5	0.23	0.23	0
15159	id6000701	6	869635	0.62	0.83	0.28	0.27	0.01	0.17	0.29	0.54	0.59	0
15194	id6000946	6	1390159	0.74	0.09	0.12	0.84	0.01	0.15	0.09	0.58	0.3	0
15262	id6001331	6	1791578	0.79	0.72	0.6	0.6	0.01	0.25	0.02	0.18	0.31	0
15265	id6001345	6	1794586	0.1	0.45	0.07	0.6	0.01	0.44	0.34	0.38	0.53	0
15267	id6001354	6	1807797	1.24	0.35	0.12	0.52	0.01	0.04	0.14	1	0.6	0
15269	id6001374	6	1823332	0.23	0.11	0.04	0.07	0.01	0.52	0.08	0.09	0.39	0
15286	id6001477	6	1938938	0.83	0.28	0.4	0.1	0.01	0.16	0.15	0.19	0.14	0
15287	id6001479	6	1939602	0.96	0.02	0.07	0.21	0.01	0.36	0.31	0.55	0.3	0
15343	id6001885	6	2502231	0.53	0.08	0.01	1.08	0.01	1.75	0.55	0.87	1.69	0
15459	id6002536	6	3160144	0.9	0.02	0.26	0.27	0.01	0.53	0.01	0.27	0.16	0
15469	id6002586	6	3234505	1	0.01	0.2	0.24	0.01	0.6	0	0.28	0.11	0
15475	id6002615	6	3247125	0.38	0.95	0.11	0.07	0.01	0.04	0.9	0.19	0.55	0
15499	id6002738	6	3327861	0.46	0.63	0.31	0.01	0.01	0.03	0.54	0.06	0.13	0
15557	id6003020	6	3942679	0.98	0.08	0.7	0.6	0.01	1.14	0.49	0.29	0.25	0
15651	id6003462	6	5036025	0.34	0.43	0.14	0.83	0.01	0.64	0.09	0.44	0.47	0
15653	id6003474	6	5059806	0.25	0.14	0.2	0.03	0.01	0.02	0.24	0.42	0.05	0
15675	id6003550	6	5528780	0.04	0.02	0.75	0.16	0.01	0.27	0.01	0.62	0.15	0
15676	id6003551	6	5528837	0.04	0.02	0.75	0.16	0.01	0.27	0.01	0.62	0.15	0
15738	id6003923	6	6184242	0.64	0.46	0.77	0.16	0.01	0.45	0.13	0.17	0.04	0
15746	id6003954	6	6232160	0.56	0.52	0.13	0.01	0.01	0.08	0.67	0.82	0.1	0
15820	id6004375	6	6831307	1.22	0.28	0.38	0.59	0.01	0.25	0.47	0.81	0.1	0
15900	id6004856	6	7584106	0.28	0.19	0.91	1.34	0.01	1.48	0.47	0.17	0.87	0
15977	id6005347	6	8243346	0.34	0.39	0.07	0.1	0.01	0.01	0.37	0.04	0.02	0
16121	id6006389	6	10355364	0.34	0.12	0.18	1.12	0.01	0.21	0.05	0	0.48	0
16135	id6006474	6	10450769	0.12	0.22	0.16	1.84	0.01	0.82	0.29	1.18	0.02	0
16161	id6006719	6	10815014	0.57	0.23	0.04	0.18	0.01	0.2	0.02	0.02	0.6	0
16464	id6008945	6	15191001	0.56	0	0.96	0.9	0.01	0.73	0.58	0.19	0.03	0
16475	id6008973	6	15358704	0.35	0.14	0.97	1.02	0.01	1.22	0.5	0.27	0.11	0
16686	ud6000789	6	18972018	0.63	1.08	0.28	1.06	0.01	0.35	0.35	0.12	0.03	0
16693	id6010203	6	19185310	0.25	0	0.4	0.11	0.01	0.27	0.35	1.39	0.15	0
16760	id6010714	6	20467224	1.42	0	0	0.01	0.01	0.83	0.33	0.18	0.57	0
16796	wd6002840	6	21059555	0.02	0.74	0.41	0.44	0.01	0.14	0.36	0.75	0.25	0
16846	id6011404	6	21814915	0.22	0.09	0.26	0.79	0.01	0.98	0.09	0.75	0.62	0
16849	id6011411	6	21817539	0.17	0.08	0.05	0.85	0.01	0.92	0.68	0.75	0.33	0
16853	id6011419	6	21842753	0.21	0.1	0.27	0.74	0.01	0.93	0.07	0.75	0.64	0
16874	id6011524	6	22157204	0.42	0.05	0.04	0.02	0.01	0.38	0.49	0.15	0.01	0
16896	id6011643	6	22376718	0.51	0.21	0.55	0.43	0.01	0.72	0.3	0.44	0.26	0
16899	id6011646	6	22378960	0.47	0.56	0.17	0.48	0.01	0.32	0.11	0.2	0.17	0
16915	id6011792	6	22812304	0.79	0.39	0.34	0.19	0.01	0.38	0.14	0.47	0.08	0
16929	id6011936	6	23108657	0.42	0.01	0.56	0.71	0.01	0.1	0.52	0.15	0.57	0
16934	id6012009	6	23211966	0.2	0.37	0.15	0.08	0.01	0.05	1.49	0.4	0.2	0
16987	id6012381	6	23853012	0.59	0.16	0.65	0.16	0.01	0.18	0.12	0.34	2.15	0
17032	id6012615	6	24185935	0.1	0.43	0.55	0.34	0.01	0.33	0.77	0.27	0.83	0
17040	id6012657	6	24213383	0.08	0.11	0.79	0.29	0.01	0.06	0.56	0.32	0.59	0
17114	wd6003149	6	24709723	0.05	0.05	0.06	0.22	0.01	0.01	0.63	0.83	0.16	0
17115	id6013166	6	24723252	0.12	0.16	0.02	0.28	0.01	0	0.41	0.45	0.06	0
17121	id6013216	6	24805983	0.16	0.06	0.18	0.09	0.01	0.42	0.27	0.76	0.06	0
17122	id6013221	6	24833796	0.15	0.06	0.2	0.1	0.01	0.42	0.27	0.72	0.07	0
17124	id6013242	6	24839446	0.15	0.06	0.2	0.1	0.01	0.42	0.27	0.72	0.07	0
17125	id6013243	6	24839519	0.15	0.06	0.2	0.1	0.01	0.42	0.27	0.72	0.07	0
17148	id6013446	6	25033082	0.2	0.29	0.57	0.19	0.01	0.14	0.05	0.19	0.24	0
17233	id6014071	6	26069974	1.55	0.08	0.21	0.33	0.01	0.43	0.13	0.03	1.17	0
17300	id6014977	6	26715650	0.31	0	0.06	0.27	0.01	0.44	0.46	0.11	0.08	0
17317	id6015088	6	26905462	0.68	1.1	0.1	0.19	0.01	0.82	1.83	0.3	0.5	0
17377	id6015565	6	27403765	0.86	0.7	0.24	0.11	0.01	0.51	0.63	0.12	0.78	0
17392	id6015624	6	27472426	0.01	0.2	0.15	0.64	0.01	0.92	1.03	0	0.07	0
17538	id6016455	6	29059398	2.12	0.22	1.14	0.15	0.01	0.7	0.45	0.91	0.05	0
17547	id6016476	6	29139301	1.36	0.4	1.21	0.53	0.01	0.55	0.19	0.96	0.21	0
17638	id6016916	6	30422637	0.19	1.22	0.21	1.2	0.01	1.55	1.13	1.4	0.1	0
17643	id6016935	6	30771264	0.64	0.34	0.15	0.54	0.01	0.21	1.17	0.69	0.23	0
17687	ud7000014	7	357160	0.67	0.54	0.3	0.14	0.01	0.43	0.35	0.24	0.21	0
17798	id7000357	7	2007499	0.34	0.29	0.16	0.02	0.01	0.01	0.65	0.43	0.86	0
17861	id7000489	7	3431792	0.3	0.5	0.37	0.38	0.01	0.13	0.51	0.03	0.39	0
17863	id7000493	7	3469916	0.12	0.42	2.4	0.09	0.01	0.35	0.13	0.17	0.16	0
17921	id7000717	7	5009776	1.05	0.06	0.44	1.39	0.01	0	0.81	0.2	0.01	0
17944	id7000794	7	5499257	0.75	0.05	1.23	0.11	0.01	0.21	0.52	0.63	0.27	0
17961	id7000871	7	5721437	0.06	0.43	0.01	1.61	0.01	0.78	0.69	0.05	1.91	0
18175	id7001773	7	9856513	0.38	0.19	0.68	0.31	0.01	0.04	0.91	0.07	0.18	0
18193	id7001836	7	10303842	0.37	0.08	0.12	0.62	0.01	0.1	0.7	0.13	0.69	0
18218	id7001895	7	10679580	0.17	0.13	0.53	0.79	0.01	0.09	0.65	0.15	0.71	0
18227	ud7000813	7	10926661	0.86	0.01	0.86	0.32	0.01	0.34	0.01	0.55	0.07	0
18252	id7002062	7	12287762	0.44	0.34	0.75	0.37	0.01	0.94	0.16	0.14	1.84	0
18257	id7002094	7	12576616	0.36	0.26	0.88	0.38	0.01	0.84	0.1	0.18	1.74	0
18260	id7002105	7	12768424	0.4	0.26	0.95	0.42	0.01	0.88	0.09	0.15	1.79	0
18315	wd7001969	7	15078195	0.5	0.14	0.46	0.62	0.01	1.01	1.01	0.89	0.65	0
18316	wd7001973	7	15178622	0.14	0	0.89	0.39	0.01	0.83	0.87	0.21	0.65	0
18321	id7002427	7	15210741	0.22	0.23	0.98	0.75	0.01	1.13	1.66	0.51	0.63	0
18349	id7002508	7	15782328	0.3	0.21	0.72	0.35	0.01	0.29	0.25	0.14	0.41	0
18457	ud7001246	7	18112337	0.25	0.48	0.07	0.24	0.01	0.03	0.47	0.46	0.26	0
18461	id7002799	7	18127760	0.2	0.7	0.02	0.18	0.01	0.09	0.66	0.25	0.4	0
18665	id7003678	7	22102720	0.34	0.02	0.54	0.77	0.01	0.24	0.2	0.01	0.2	0
18669	id7003695	7	22114061	0.45	0.82	0.26	0.64	0.01	0.76	1.72	0	0.5	0
18700	wd7003169	7	22445250	0.25	0.31	0.04	0.34	0.01	1.14	0.96	0.01	0.32	0
18779	ud7001733	7	23863752	0.15	0.09	0.07	0.66	0.01	0.88	0.3	1.5	0.72	0
18954	id7005012	7	26169236	0.17	0.14	0.03	1.05	0.01	0.02	0.06	0.42	0.6	0
18983	id7005139	7	26504590	0.31	0.08	0.54	0.05	0.01	0.47	0.35	0.42	0.58	0
19037	id7005371	7	27086543	0.33	0.81	0.16	0.29	0.01	0.54	0.08	0.68	0.34	0
19047	id7005408	7	27516653	0.31	0.09	0.27	0.13	0.01	0.33	0.21	0.06	0.43	0
19113	id7005683	7	28354421	0.18	0.06	0.57	0.95	0.01	0.79	1.63	0.81	0.88	0
19165	id7005926	7	29098463	0.26	0.82	0.9	0.01	0.01	0.01	0.64	0.27	0.35	0
19174	id7006016	7	29234491	0.85	0.25	0.73	0.01	0.01	0.24	0.21	0.12	0.88	0
19356	id8000666	8	2156006	0.53	0.05	0.6	0.3	0.01	0.51	0.34	0.08	1.16	0
19365	id8000730	8	2306859	0.83	0.01	0.58	0.28	0.01	0.37	0.24	0.24	0.17	0
19373	id8000767	8	2439590	0.51	1.58	0.23	0.54	0.01	0.04	0.21	0.08	0.41	0
19383	ud8000192	8	2765490	0.05	0	0.15	0.19	0.01	0.07	0.07	0.18	0.35	0
19420	id8001023	8	3163770	0.19	0.46	0.21	0.39	0.01	0.79	0.23	0.46	0.29	0
19421	id8001025	8	3165168	0.19	0.46	0.21	0.39	0.01	0.79	0.23	0.46	0.29	0
19539	ud8000289	8	4648957	0.86	0.69	0.51	0.11	0.01	0.39	0.7	0.58	0.61	0
19696	id8002313	8	7549480	1.16	0.25	0.01	0.21	0.01	0.48	2.51	0	0.48	0
19705	id8002362	8	7658542	0.77	0.24	0.1	0.09	0.01	1.5	0.68	0.03	0.32	0
19744	id8002591	8	8441061	0.23	0.07	0.1	1.07	0.01	0.68	0.06	0.27	0.4	0
20049	id8004309	8	16377237	0.28	0.28	0.18	0.18	0.01	0.35	0.69	0.02	0.62	0
20066	ud8001089	8	16668230	0.03	0.32	0.21	0.85	0.01	0.61	1.67	0.41	0.76	0
20080	id8004560	8	17135897	0.1	0.26	0.23	1.14	0.01	1.19	2.06	0.59	2.19	0
20103	id8004692	8	17677381	0.04	1.11	0.31	0.41	0.01	0.49	0.02	0.21	0.38	0
20137	id8004838	8	18300469	0.6	0.08	0.33	0.36	0.01	0.59	1.02	0.07	1.37	0
20160	id8004937	8	18570710	1.13	0.26	1.13	0.61	0.01	0.59	0.18	0.25	2.65	0
20172	id8004989	8	18842062	0.74	0.05	0.38	1.15	0.01	1.16	2.02	0.14	0.49	0
20243	id8005317	8	19756458	0.65	0.41	0.18	0.03	0.01	0.07	0.13	0.66	0.25	0
20250	wd8003699	8	19799056	0.59	0.05	0.05	0.01	0.01	0.62	0.74	0.04	0.52	0
20290	id8005513	8	20223617	0.06	0.49	0.36	0.24	0.01	0.02	0.09	0.74	0.5	0
20370	id8005902	8	21248978	0.16	0.48	0.12	0.34	0.01	0.36	0.09	0.4	0.84	0
20484	id8006871	8	24647062	0.27	0.67	0.07	1.39	0.01	0.46	0.02	0.08	0.67	0
20573	id8007129	8	26138246	0.26	0.23	0.97	1.4	0.01	0.4	0.63	0.72	0.11	0
20595	id8007218	8	26339606	0.31	0.02	0.26	0.07	0.01	0.03	0.32	0.55	0.06	0
20640	id8007392	8	27090830	0.38	0.21	0.31	0.53	0.01	0.48	0.42	0.79	0.13	0
20668	id8007530	8	27446416	0.18	0.19	0.08	0.11	0.01	0.41	0.14	0.05	0.13	0
20754	id9000154	9	802718	0.29	0.17	0.24	0.82	0.01	0.44	0.2	0.81	0.17	0
20761	id9000180	9	852704	0.25	0.19	0.24	0.85	0.01	0.44	0.21	0.91	0.19	0
20782	id9000287	9	1162154	0.37	0.35	0.66	0.92	0.01	1.54	0.42	1.09	0.24	0
20784	id9000323	9	1260253	0.66	0.08	0.72	0.41	0.01	0.98	0.24	0.67	0.17	0
20791	id9000360	9	1280029	0.47	0.31	0.65	1.01	0.01	1.67	0.44	1.17	0.3	0
20817	id9000636	9	2232260	0.36	0.34	0.67	0.93	0.01	1.56	0.42	1.11	0.24	0
20818	id9000638	9	2289804	0.33	0.01	0.82	1.13	0.01	1.38	0.28	1.17	0.14	0
20820	id9000655	9	2356481	0.36	0.34	0.67	0.93	0.01	1.56	0.42	1.11	0.24	0
20822	id9000682	9	2611894	0.36	0.34	0.67	0.93	0.01	1.56	0.42	1.11	0.24	0
20836	id9000825	9	3502487	0.36	0.34	0.67	0.93	0.01	1.56	0.42	1.11	0.24	0
20843	id9000918	9	3797220	0.36	0.34	0.67	0.93	0.01	1.56	0.42	1.11	0.24	0
20844	id9000921	9	3801019	0.36	0.34	0.67	0.93	0.01	1.56	0.42	1.11	0.24	0
20936	id9001505	9	5877283	0.27	1.07	0.58	0.71	0.01	1.37	0.77	0.86	0.47	0
20954	id9001600	9	6037016	0.25	0.18	0.09	0.22	0.01	0.56	0.02	2.79	0.05	0
20975	id9001744	9	6331996	0.09	1.02	0.01	0.42	0.01	0.09	0.34	0.36	0.54	0
21112	id9002446	9	7926386	0.36	0.7	0.05	0.36	0.01	0.7	1.44	0.57	0.21	0
21140	id9002540	9	8167283	0.37	0.45	0.03	1.01	0.01	0.32	0.89	0.76	0.87	0
21364	id9003376	9	12331621	0.41	0.24	0.34	0.2	0.01	0.16	0.71	0.84	0.67	0
21407	id9003635	9	13187835	0.48	0.11	2.05	0.3	0.01	0.61	0.1	0.13	0.57	0
21415	id9003678	9	13560421	0.49	0.06	0.79	0.08	0.01	0.08	0.2	0.09	0.69	0
21438	id9003862	9	14192348	0.9	0.07	3.33	0.3	0.01	0.95	0.11	0.39	0.21	0
21443	ud9000908	9	14248327	0.18	0.52	0.74	0.18	0.01	0.01	0.02	0.19	0.06	0
21562	id9004863	9	16078320	0.68	0.22	0.71	0.01	0.01	0.39	0.18	0.2	0.52	0
21577	id9004974	9	16323868	0.06	0.46	0.13	0.56	0.01	0.01	0.89	0.12	0.23	0
21738	id9006356	9	18340871	0.76	0.25	0.4	0.04	0.01	0.34	0.37	0.05	0.54	0
21800	id9006752	9	18991009	0.18	0.85	0.45	1.5	0.01	0.33	0.17	0.67	0.8	0
21822	id9006932	9	19328941	0.95	0.47	0.07	0.29	0.01	0.52	0.87	0.72	0.31	0
21830	id9006997	9	19616613	0.25	0.29	0.01	0.35	0.01	0.27	0.27	0.39	0.19	0
21835	ud9001185	9	19667974	0.42	0.01	0.33	0.25	0.01	0.37	0.54	0.34	0.39	0
21885	id9007210	9	20978868	0.4	0.59	0.05	0.04	0.01	0.27	0.21	0.61	0.07	0
21918	id9007312	9	21382492	0.15	0	0.1	0.07	0.01	0.14	0.03	0.18	0.54	0
21928	id9007328	9	21465305	0.14	1.33	0.09	0.03	0.01	0.22	0.12	0.81	0.03	0
22047	id10000176	10	879341	0.17	1.07	0.3	0.01	0.01	0.15	0.26	0.07	0.1	0
22099	id10000530	10	2098884	0.82	0.49	0.25	0.12	0.01	1.06	0.35	0.69	0.66	0
22105	id10000573	10	2149319	0.62	0.1	0.01	0.3	0.01	0	0.12	0.14	0.98	0
22112	id10000644	10	2351578	0.04	0.81	0.01	0.08	0.01	0.65	0	0.31	0.6	0
22152	id10000932	10	3092134	0.69	0.17	0.33	0.15	0.01	0.02	0.63	0.85	0.43	0
22180	id10001079	10	3598992	0.98	0	0.07	0.6	0.01	0.55	0.5	0.11	0.13	0
22199	id10001201	10	3839768	0.68	0.06	0.19	1.04	0.01	1.14	0.01	0.11	1.53	0
22264	id10001659	10	5581776	0.06	0.77	0.68	0.55	0.01	0.54	0.6	0.2	0.05	0
22265	id10001660	10	5582162	0.2	0.85	0.43	0.47	0.01	1.11	0.8	0.37	0.04	0
22323	id10002054	10	6492378	0.65	0.58	0.03	1.08	0.01	0.13	0.61	0.08	1.06	0
22350	wd10001341	10	7101202	0.27	0.29	1.83	0.24	0.01	0.11	0.04	0.21	0.07	0
22431	wd10002343	10	10165620	0.18	0.25	0.63	1.54	0.01	0.95	0.65	0.17	0.02	0
22494	id10003080	10	11836667	0.94	0.78	0.2	0.27	0.01	0.87	0.51	0.19	1.59	0
22501	id10003140	10	11879059	0.31	0.06	0.11	0.24	0.01	0.2	0.01	0.84	0.16	0
22624	id10003874	10	14680168	1.23	0.25	0.04	0.13	0.01	0.36	0.75	0.16	0.08	0
22686	id10004541	10	16203675	0.33	0.78	0.08	0.18	0.01	0.66	0.55	0.17	0.35	0
22740	id10004995	10	17481967	1.1	0.62	0.4	0.24	0.01	0.03	0.07	0.01	0.38	0
22816	id10005605	10	18587042	0.76	0.38	0.19	0.11	0.01	0.1	0.24	0.02	0.7	0
22826	id10005743	10	18819461	0.03	0.28	0.46	0.62	0.01	0.64	0.56	0.08	0.18	0
22863	id10006007	10	19274005	0.76	0.43	0.76	0.25	0.01	0.17	0.95	0.02	0.06	0
22901	id10006328	10	19970851	0.33	0.18	0.01	0.23	0.01	0.15	0.14	0.12	0.41	0
22905	id10006353	10	20094018	0.91	0.53	0.44	0.52	0.01	0.16	0.35	0	0.6	0
23024	id10006962	10	22040701	0.11	1.04	0.39	0.22	0.01	0.31	0.3	1.97	0.37	0
23029	id10006992	10	22125691	0.05	0.82	0.16	0.19	0.01	0.11	0.19	0.11	0.34	0
23107	id11000059	11	345767	0.06	0.02	0.38	0.23	0.01	0.53	0.22	0.24	0.56	0
23216	id11000844	11	2698653	0.03	0.18	0.52	0.24	0.01	0.03	0.41	0.22	0.39	0
23291	id11001350	11	3642665	0.32	0.21	0.43	0.14	0.01	0.37	0.08	0.41	0.31	0
23313	id11001465	11	3758778	0.18	0.01	0.9	0.39	0.01	0.06	0.73	0.07	0.1	0
23329	id11001576	11	3997595	0.27	0.57	0.08	0.63	0.01	0.62	0.1	0.25	0.45	0
23344	id11001716	11	4255401	0.21	0.02	0.06	0.17	0.01	0.2	0.35	1.12	1.35	0
23345	id11001735	11	4335621	0.26	0.12	0.12	0.12	0.01	0.18	0.85	0.77	0.69	0
23403	id11002057	11	5031422	0.19	0.02	0.62	0.27	0.01	0.08	0.08	0.88	0.34	0
23411	id11002119	11	5149996	0.76	1.32	0.52	0.55	0.01	1.01	0.31	0.06	0.07	0
23569	id11003053	11	7927197	0.21	0.62	0.88	0.08	0.01	0.06	0.14	0.96	0.54	0
23631	id11003422	11	8944187	0.21	0.19	0.13	0.08	0.01	0.19	0.43	0.08	0.16	0
23635	id11003441	11	8972532	0.31	0.26	0.06	0.12	0.01	0.15	0.44	0.68	0.51	0
23637	id11003463	11	8976633	0.22	0.29	0.19	0.23	0.01	0.46	0.23	1.07	0.38	0
23651	id11003554	11	9127294	0.65	0.79	0.4	0.1	0.01	0.19	0.3	0.38	0.48	0
23670	id11003644	11	9411427	0.09	0.46	0.81	0.86	0.01	0.35	0.08	0.79	0.37	0
23729	id11003923	11	10741559	0.92	0.02	0.98	1.59	0.01	0.08	0.08	0.15	0.26	0
23775	id11004263	11		0.26	0.06	0.13	0.23	0.01	0.65	0.81	0.93	0.89	0
23780	id11004298	11	12840254	0.42	0.14	0	0.01	0.01	0.37	0.99	0.89	0.58	0
23911	id11005336	11	16075109	2.03	0.46	0.03	0.14	0.01	0	0.18	0.17	0.1	0
23944	wd11002197	11	16290832	0.36	0.53	0.8	0.09	0.01	0.19	0.37	0.06	0.24	0
23973	id11005855	11	16862919	0.12	0.12	1.4	0.25	0.01	0.13	0.05	0.72	0.06	0
23997	id11006023	11	17210435	0.18	0.94	0.61	0.19	0.01	0.25	0.26	0.04	0.2	0
24027	id11006204	11	17786418	0.19	0.19	0.19	0.02	0.01	0.22	0.92	0.71	0.32	0
24041	id11006306	11	17933917	0.06	0.24	0.03	0.26	0.01	0.15	0.29	0.33	0.17	0
24086	id11006479	11	18384230	0.12	0.44	0.26	0.31	0.01	0.04	0.59	0.41	0.15	0
24093	id11006542	11	18425954	0.17	0.04	0.53	0.37	0.01	0.37	0.87	0.08	0.2	0
24095	id11006547	11	18427872	0.03	0.03	0.65	0.37	0.01	0.28	0.9	0.13	0.16	0
24116	id11006630	11	18504886	0.34	0.06	0.3	0.67	0.01	0.02	0.23	0.11	0.16	0
24120	id11006650	11	18547499	1.14	0.49	0.3	0.06	0.01	0.61	0.35	0.33	0.64	0
24169	id11006924	11	19076899	0.26	0	0.26	0.06	0.01	0.62	0.91	0.31	0.08	0
24262	id11007503	11	20009228	0.33	0.65	0.23	0.2	0.01	0.15	0.22	0.7	0.97	0
24308	id11007778	11	20646424	0.24	0.3	0.04	0.14	0.01	0.17	0.29	0.04	0.66	0
24401	id11008090	11	21550258	0.35	0.02	0.05	0.17	0.01	0.12	1.16	0.31	0.12	0
24475	dd11000146	11	22222261	0.09	0.31	0.09	0.37	0.01	0.01	0.56	0.2	0.15	0
24534	id11008385	11	22276900	0.07	0.96	0.41	0.19	0.01	0.48	0.25	0.21	0.64	0
24683	id11008645	11	22616008	0.79	0.1	0.34	0.48	0.01	0.11	0.13	0.31	0.56	0
24699	dd11001067	11	22632614	0.2	0.41	0.95	0.88	0.01	0.27	0.23	0	0.32	0
24739	dd11001218	11	22650405	0.26	1.24	0.73	0.08	0.01	0.18	0.19	0.18	0.07	0
24756	dd11001283	11	22657213	0.33	0.17	0.61	0.03	0.01	0.01	0.18	0.38	0.19	0
24758	id11008739	11	22658798	0.37	0.07	0.89	0.12	0.01	0.48	0.09	0.21	0.18	0
24785	wd11003038	11	23026353	0.05	2.54	0.18	0.04	0.01	0.26	0.01	0.07	0.62	0
24795	id11008898	11	23117404	0.3	1.58	1.01	0.41	0.01	0.58	0.32	0.09	0.32	0
24843	ud11001445	11	23908039	0.43	0.2	2.26	0.15	0.01	0.26	0.09	0.14	0.31	0
24849	id11009240	11	23918621	0.43	0.2	2.26	0.15	0.01	0.26	0.09	0.14	0.31	0
24922	id11009652	11	24948246	0.14	0.87	0.12	1.15	0.01	1.31	1.63	0.25	0.73	0
25057	id11010342	11	26303304	0.14	0.04	0.83	0.79	0.01	1.44	1.92	0.04	0.28	0
25058	id11010346	11	26303687	0.51	0.36	0.54	0.74	0.01	0.82	1.19	0.16	0.03	0
25151	id11010971	11	27597154	0.03	0.11	0.85	0.99	0.01	0.75	0.03	0.28	0.55	0
25169	id11011151	11	27819376	0.23	0.18	0.02	0.45	0.01	0	0.75	0.12	0.58	0
25203	id11011450	11	28693568	0.56	0.01	0.08	1.24	0.01	0.59	0.08	0.16	0.45	0
25224	id11011558	11	28849099	0.33	0.02	0.03	0.35	0.01	0.77	0.06	0.05	0.07	0
25228	id11011576	11	28855177	0.25	0.08	0.12	0.91	0.01	1.99	1.27	0.36	0.61	0
25327	id12000714	12		0.51	0.04	0.19	0.06	0.01	0.03	0.11	1.66	0.14	0
25382	id12001164	12	2777944	0.39	0.36	0.15	0.64	0.01	0.14	0.37	0.6	0.37	0
25413	id12001262	12	3060473	1.55	0.32	0.72	0.3	0.01	0.67	0.23	0.36	0.01	0
25460	id12001534	12	3708588	0.23	0	0.39	0.28	0.01	0.15	0.14	0	0.11	0
25548	id12002174	12	4752044	0.28	0.53	0.13	0.17	0.01	0	0.29	0.42	0.16	0
25565	id12002319	12	5033991	0.24	0.19	0.83	0.14	0.01	0	1.09	0.07	0.13	0
25574	id12002349	12	5136596	0.19	0.05	1.28	0.16	0.01	0.1	0.25	0.49	0.37	0
25575	id12002362	12	5170392	0.39	0.23	0.98	0.57	0.01	0.29	0.53	0.46	0.19	0
25581	id12002385	12	5500268	0.33	0.25	0.86	0.81	0.01	0.89	1.08	0.54	0.83	0
25654	id12002863	12	7234507	0.27	0.07	1.46	0.22	0.01	0.25	0.02	0.24	0.16	0
25665	id12002917	12	7327983	0.22	0.25	1.22	0.02	0.01	0.16	0.06	0.11	0.18	0
25702	id12003200	12	7997937	0.03	0.69	0.19	0.92	0.01	1.61	0.66	0.49	0.24	0
25833	id12004171	12	10769826	0.82	0.41	0.39	0.52	0.01	0.91	1.71	0.31	0.19	0
25834	id12004173	12	10771029	0.2	1.08	2.33	0.45	0.01	0.26	0.31	0.19	0.1	0
25855	id12004234	12	10900950	0.08	0.21	1.63	0.22	0.01	0.35	1.45	0.29	0.14	0
25858	id12004241	12	10905355	0.16	0.1	1.58	0.31	0.01	0.24	1.19	0.34	0.24	0
25943	ud12000775	12	13014706	0.27	0.4	0.36	0.07	0.01	0.84	0.73	0.03	0.16	0
25951	id12004722	12	13105140	0.06	0.63	0.68	0.66	0.01	0.13	0.03	0.28	0.22	0
25982	id12004951	12	13828464	0.04	0.12	1.14	0.72	0.01	0.47	0.99	0.07	0.46	0
25988	id12005016	12	13949063	0.08	0.55	0.58	0.29	0.01	0.23	0.43	0.18	0.09	0
25993	id12005070	12	14034467	0.04	0.75	1.03	0.36	0.01	0.11	0.05	0.23	0.18	0
26056	id12005391	12	15239935	0.11	0.06	0.05	0.04	0.01	0.43	0.36	1.01	0.01	0
26071	id12005485	12	15495211	0.32	0.07	0	0.53	0.01	0.42	0.21	0.15	0.18	0
26167	id12006045	12	17928962	0.28	0.69	0.12	0.27	0.01	0.44	0.01	0.06	0.24	0
26175	id12006079	12	17986170	0.06	0.81	0.32	0.02	0.01	0.02	0.28	1.69	0.04	0
26205	ud12001094	12	18618734	0.53	0.03	0.17	0.84	0.01	0.99	0.02	0.26	0.43	0
26374	id12007164	12	21693943	0.18	0.68	0.05	0.45	0.01	0.24	0.25	0.05	0.48	0
26425	id12007408	12	22134970	0.26	0.45	0.85	0.19	0.01	0.23	0.05	1.13	0.59	0
26491	id12007736	12	22882158	1.14	0.1	0.26	0.29	0.01	0.03	0.09	0.08	0.18	0
26498	id12007757	12	22946287	0.19	0.21	0.04	0.48	0.01	0.42	0.28	0.04	0.11	0
26526	id12007923	12	23201780	0.59	0.5	0.09	0.02	0.01	0.11	0.56	0.28	0.03	0
26563	id12008107	12	23495995	0.08	0.28	0.1	0.38	0.01	0.07	0.29	0.03	0.13	0
26620	id12008445	12	23935352	1.4	0.07	0.46	0.02	0.01	0.15	0.13	0.25	0.86	0
26700	id12009153	12	25332488	0.34	0.13	0.16	0.09	0.01	0.72	0.16	0.2	1.34	0
26774	id12009700	12	26200856	0.42	0.54	0.74	1.63	0.01	0.6	0.47	0.32	0.19	0
16	id1000051	1	200011	0.04	1.11	0.09	0.59	0.02	0.2	0.08	0.19	0.51	0
25	id1000087	1	264620	0.38	0.51	0.79	0.03	0.02	0.1	0.62	0.54	0.13	0
204	id1001218	1	1504278	0.43	0.13	0.26	0.18	0.02	0.68	0.09	0.23	0.26	0
230	id1001320	1	1679641	1.12	0.1	0.58	0.04	0.02	0.16	0.21	0.16	0.71	0
296	id1001748	1	2253445	0.04	0.09	0.06	0.42	0.02	0.33	1.43	0.21	0.59	0
377	id1002371	1	2979326	0.03	0.58	0.16	0.08	0.02	0.97	0.47	0.19	0.07	0
517	ud1000245	1	4301550	0.29	2.24	0.18	0.37	0.02	0.08	0.79	1.13	0.17	0
603	id1004312	1	5439935	0.04	0.72	0.18	0.08	0.02	0.08	0.51	0.05	0.05	0
613	id1004379	1	5553143	0.28	0.59	0.7	1.23	0.02	0.17	0.05	0.02	0.56	0
645	id1004627	1	5895922	1.69	1	0.12	0.21	0.02	0.63	0.7	0.73	0.99	0
670	id1004802	1	6132399	1.22	0.8	0.3	0.07	0.02	0.26	0.32	0.18	0.43	0
710	id1005075	1	6526987	0.06	0.83	1.09	1.03	0.02	0.1	1.12	0.14	0.15	0
728	id1005143	1	6668898	0.05	0.12	0.7	0.3	0.02	0.23	0.26	0	1.08	0
758	dd1000022	1	7016736	0.16	0.18	0.26	0.02	0.02	0.54	0.2	0.13	0.99	0
799	id1005361	1	7090760	0.16	0.25	0.85	0.18	0.02	0.11	0.21	0.15	0.48	0
1030	id1005744	1	7372869	1.13	0.28	1.13	0.93	0.02	0.37	1.17	0.51	0.14	0
1031	id1005750	1	7387926	0.04	0.18	0.03	0.5	0.02	0.88	0.38	0.33	0.18	0
1165	id1006376	1	8446811	0.15	0.91	0.43	0.94	0.02	1.52	2.22	0.57	0.74	0
1166	id1006377	1	8447052	0.15	0.91	0.43	0.94	0.02	1.52	2.22	0.57	0.74	0
1168	id1006413	1	8540379	0.89	0.69	0.37	0.17	0.02	0.33	0.57	0.04	0.25	0
1357	id1007695	1	10518040	0.29	0.04	0.14	0.82	0.02	0.97	0.27	0.34	0.39	0
1372	id1007772	1	10803611	0.11	0.09	0.4	0.27	0.02	0.25	0.23	0.52	0.08	0
1414	id1008129	1	11375206	0.32	0.42	0.38	0.16	0.02	0.2	0.13	0.11	0.84	0
1454	id1008433	1	12120820	1.23	0.42	0.31	0.77	0.02	0.27	0.07	0.11	0.43	0
1459	id1008489	1	12368463	0.49	0.62	0.16	0.02	0.02	0.59	0.67	0.17	0.1	0
1499	id1008798	1	13212350	0.41	0.36	0.02	0.55	0.02	0.48	0.05	0.38	0.83	0
1579	id1009597	1	14443939	0.21	0.1	0.65	0.59	0.02	0.27	0.03	0.37	0	0
1597	id1009707	1	14593424	0.74	0.47	0.71	1.37	0.02	1.21	0.78	0.44	1.88	0
1605	id1009757	1	14628830	0.04	0.52	0.24	0.75	0.02	0.59	0.77	0.67	1.52	0
1641	id1009998	1	15182378	0.31	0.18	0.16	1.11	0.02	1.3	1.15	0.19	0.7	0
1659	id1010139	1	15474503	0.11	0.6	0.07	0.75	0.02	0.48	0.17	0.16	0.83	0
1660	id1010147	1	15477371	0.14	0.65	0.04	0.77	0.02	0.52	0.22	0.15	0.76	0
1661	id1010154	1	15502783	0.14	0.65	0.04	0.77	0.02	0.52	0.22	0.15	0.76	0
1674	id1010213	1	15786116	0.01	0.41	0.12	0.6	0.02	0.48	0.02	0.17	0.76	0
1727	id1010458	1	16673627	0.18	0.02	0.07	1.18	0.02	0.48	0.05	0.1	1.16	0
1842	id1010942	1	18235128	0.44	0.47	0.14	0.59	0.02	0.8	0.18	0.45	0.38	0
1903	id1011313	1	18722353	0.2	0.19	0.21	0.35	0.02	0.75	0.35	0.21	0.03	0
2059	id1012236	1	21641820	0.11	0.65	0.28	0.19	0.02	0.68	0.07	0.02	0.56	0
2131	id1012644	1	22273167	0.81	0.13	1.53	0.11	0.02	0.29	0.58	0.57	0.09	0
2369	ud1001086	1	24025347	0.18	0.93	0.21	0.15	0.02	0.5	0.2	0.11	0.39	0
2421	id1014630	1	24593376	0	0.78	0.02	0.46	0.02	0.21	0.46	0.2	0.57	0
2495	id1015267	1	25676462	0.32	0.6	0.16	0.4	0.02	0.46	0.66	0.14	0.93	0
2536	id1015555	1	26707382	0.52	0.51	0.42	0.12	0.02	0.17	1.25	0.36	0.26	0
2544	id1015602	1	26781875	1.15	0.93	0.14	1.07	0.02	0.38	1.12	0.52	0.01	0
2585	id1015828	1	27180567	0.2	0.07	0.71	0.2	0.02	0.08	0.46	0.28	0.55	0
2656	id1016461	1	28170358	0.05	2	0.19	0.11	0.02	0.56	0.32	0.01	0.34	0
2662	id1016503	1	28243656	0.41	1.16	0.49	0.21	0.02	0.32	0.21	0.03	0.25	0
2663	id1016524	1	28268739	0.03	1.05	0.16	0.37	0.02	0.35	0.22	0.01	0.1	0
2673	id1016572	1	28320736	0.07	0.53	0.26	0.57	0.02	0.19	0.54	0.06	0.05	0
2693	id1016693	1	28485641	0.18	1.12	0.08	0.46	0.02	0.27	0.07	0.03	0.54	0
2717	id1016936	1	28734691	0.5	0.87	0.85	1.11	0.02	1.49	0.74	0.39	1.59	0
2795	id1017848	1	29951485	0.38	0.37	0.27	0.26	0.02	0.29	0.78	0.71	0.77	0
2829	id1018224	1	30312331	0.18	0.69	1.1	0.02	0.02	0.05	0.21	0.02	0.91	0
2860	id1018444	1	30651195	0.09	1.05	0.99	0.06	0.02	0.08	0.33	0.24	0.98	0
2862	id1018467	1	30768558	0.05	0.21	0.38	0.14	0.02	0.12	1	0.39	0.2	0
2883	id1018646	1	30895678	0.11	0.02	0.28	0.17	0.02	0.14	0.11	0.18	0.14	0
2895	ud1001341	1	31012118	0.13	0.04	0.23	0.05	0.02	0.2	0.21	0.16	0.07	0
2908	id1018818	1	31230445	0.13	0.06	0.12	0.18	0.02	0.12	0.16	0.27	0.24	0
2993	id1019377	1	31878537	0.96	0.34	0.73	0.48	0.02	0.8	0.16	0.23	0.64	0
3010	id1019543	1	32038050	0.03	0.12	0.28	0.47	0.02	0.62	0.52	0.1	0.34	0
3034	id1019742	1	32242254	0.65	0.6	0.39	0.77	0.02	0.01	0.13	0.62	0.17	0
3077	id1020150	1	32624631	0.37	0.16	1.3	0.33	0.02	0.21	0.14	0.11	0.18	0
3135	id1020583	1	33068906	0.72	0.61	0.16	0.49	0.02	0.16	0.3	0.32	0.19	0
3201	ud1001427	1	33456357	0.11	0.14	0.08	0.98	0.02	0	0.25	0.06	0.03	0
3215	id1020910	1	33675601	0.61	0.06	0.16	0.01	0.02	0.33	0.27	0.95	0.12	0
3293	id1021557	1	34623351	0.14	0.65	0.25	0.14	0.02	0.83	0.55	0.52	0.6	0
3353	id1022014	1	35156180	0.82	0.03	2.02	0.23	0.02	0.07	1.35	0.1	0.19	0
3377	id1022300	1	35435252	0.12	0.52	0	1.36	0.02	0.73	1.16	0.16	0.7	0
3403	id1022552	1	35685489	0.38	0.13	0.25	0.02	0.02	0.07	0.26	0.16	0.05	0
3458	id1023050	1	36286651	1.2	0.57	0.87	0.16	0.02	0.64	0.05	0.93	0.6	0
3460	id1023056	1	36288898	0.41	0.62	0.45	0.07	0.02	0.26	0.59	0.07	0.55	0
3492	id1023356	1	37042747	0.24	0.08	0.12	0.09	0.02	0.12	0.01	0.74	0.02	0
3607	id1024417	1	38477440	0.38	0.85	0.18	0.84	0.02	0.13	0.17	0.34	0.46	0
3625	id1024503	1	38632196	1.46	0.04	0.23	0.24	0.02	0.01	0.01	0.17	0.27	0
3634	ud1001571	1	38806817	0.45	0.08	0.22	0.04	0.02	0.29	0.17	0.08	0.18	0
3635	id1024607	1	38807221	0.43	0.2	0.21	0.15	0.02	0.35	0.14	0.15	0.19	0
3673	id1024912	1	39276337	0.62	0.6	0.09	0.11	0.02	0.09	0.34	0.26	0.77	0
3736	id1025333	1	39828871	0.55	1.12	0.22	0.14	0.02	0.07	0.87	0.09	1.05	0
3745	id1025373	1	39881413	0.77	0.96	0.18	0.05	0.02	0.2	0.29	0.4	0.43	0
3772	id1025668	1	40335501	0.07	0.26	0.54	0.11	0.02	0.38	0.41	0.17	0.23	0
3792	id1025848	1	40612200	0.38	0.15	0.23	0.48	0.02	0.07	0.26	0.15	0.21	0
3846	id1026236	1	41065438	0.11	0.14	0.21	0.33	0.02	0.37	0.08	0.2	0.03	0
3867	id1026379	1	41138904	0.77	1.37	0.26	0.07	0.02	0.03	0.13	0.29	0.12	0
4013	id1027099	1	41956928	0.39	0.3	0.06	2.56	0.02	1.09	0.32	0.3	1.32	0
4020	id1027123	1	41969285	1.1	0.07	0.06	2.13	0.02	0.75	0.74	0.13	0.96	0
4024	id1027164	1	41982577	1.16	0.07	0.15	1.92	0.02	0.76	0.83	0.2	0.79	0
4049	id1027312	1	42148266	1.25	0.74	0.12	0.28	0.02	0.05	0.05	0.02	0	0
4214	id1027582	1	42353720	0.18	0.63	0.62	0.12	0.02	0.04	0.18	0.48	0.23	0
4245	dd1001814	1	42378846	0.61	0.27	0.17	0.08	0.02	0.11	0.08	0.62	0.13	0
4495	dd1002689	1	42675954	0.07	0.03	0.48	0.33	0.02	0.21	0.45	0.12	0.03	0
4498	dd1002694	1	42676820	0.03	0.15	0.73	0.22	0.02	0.15	0.47	0.13	0.02	0
4520	dd1002744	1	42691394	0.01	0	0.62	0.21	0.02	0.12	0.5	0.1	0.05	0
4521	dd1002745	1	42691435	0.01	0.02	0.61	0.25	0.02	0.15	0.46	0.11	0.01	0
4526	id1028118	1	42691754	0.02	0.05	0.64	0.19	0.02	0.1	0.45	0.06	0.06	0
4530	id1028121	1	42692038	0.01	0.02	0.61	0.25	0.02	0.15	0.46	0.11	0.01	0
4539	id1028126	1	42692747	0.01	0.02	0.61	0.26	0.02	0.16	0.43	0.11	0.02	0
4543	dd1002788	1	42693126	0	0.06	0.62	0.29	0.02	0.15	0.41	0.16	0.07	0
4549	dd1002806	1	42695575	0.01	0.02	0.61	0.25	0.02	0.15	0.46	0.11	0.01	0
4550	id1028145	1	42695601	0.01	0.02	0.61	0.25	0.02	0.15	0.46	0.11	0.01	0
4555	id1028148	1	42696219	0.01	0.02	0.61	0.25	0.02	0.15	0.46	0.11	0.01	0
4559	id1028151	1	42696428	0.01	0.02	0.61	0.25	0.02	0.15	0.46	0.11	0.01	0
4561	id1028153	1	42696619	0.01	0.02	0.61	0.25	0.02	0.15	0.46	0.11	0.01	0
4575	dd1002847	1	42697905	0.07	0.19	0.62	0.11	0.02	0.2	0.45	0.11	0.07	0
4589	dd1002890	1	42703860	0.41	0.62	0.21	0.83	0.02	1.44	0.08	0.45	0.26	0
4590	dd1002892	1	42704263	0.5	0.7	0.54	1.5	0.02	2.07	0.2	0.26	0.2	0
4668	id2000052	2	106550	0.25	0.07	0.59	0.16	0.02	0.04	0.56	0.47	0.02	0
4673	id2000078	2	169684	0.09	0.2	0.19	0.03	0.02	0.02	0.83	0.33	0.55	0
4685	id2000145	2	266587	0.59	0.42	0.05	0.15	0.02	0.48	0.49	0.65	0.7	0
4695	id2000219	2	302184	0.03	0.54	0.1	0.7	0.02	0.4	1.63	0.04	0.27	0
4715	id2000316	2	513043	0.05	0.05	0.06	0.04	0.02	1.05	0.72	0.57	0.14	0
4795	id2000651	2	827897	0.68	0.38	0.4	1.09	0.02	1.32	0.08	0.57	0.61	0
4826	id2000874	2	1019920	0.5	0.49	0.23	0.02	0.02	0.13	0.09	1.64	0.63	0
4833	id2000934	2	1071343	0.5	0.49	0.23	0.02	0.02	0.13	0.09	1.64	0.63	0
4897	id2001253	2	1757292	0.29	1.51	0.02	0.36	0.02	0.24	0.02	0.31	0.69	0
4944	id2001455	2	2402116	0.11	0.48	0.26	0.48	0.02	0.57	0.05	0.35	0.12	0
4963	id2001518	2	2668537	0.08	0.78	0.1	0.14	0.02	0.23	0.14	0.28	0.38	0
5004	id2001795	2	3123803	0.11	1.04	0.54	0.32	0.02	0.09	0.01	0.2	0.7	0
5084	id2002214	2	4138862	0.35	0.36	0.04	0.15	0.02	0.35	0.91	0.22	0.14	0
5114	id2002348	2	4439306	0.07	0.13	0.02	0.33	0.02	0.1	0.66	0.06	0.2	0
5128	id2002438	2	4633527	0.2	0.38	0.76	0.01	0.02	0.13	0.15	0.58	1.43	0
5132	id2002516	2	4721883	0.55	0.22	0.94	0.22	0.02	0.46	0.16	0.87	0.9	0
5233	id2002947	2	5491050	0.14	1.49	0.07	1.38	0.02	0.19	0.1	0.46	0.61	0
5242	id2002984	2	5627423	0.57	0.36	0.8	0.02	0.02	0.02	0.34	0.65	1.44	0
5252	id2003057	2	5801196	0.56	0.68	0.11	1.14	0.02	0.14	0.12	0.08	0.04	0
5306	id2003419	2	6658345	0.43	0.42	0.25	0.54	0.02	0.14	0.18	0.73	0.23	0
5311	id2003461	2	6727179	0.05	0.5	0.99	0.44	0.02	0.36	0.37	1.12	0.07	0
5314	id2003479	2	6751358	0.34	0.32	0.24	0.42	0.02	0.04	0.51	0.78	0.04	0
5325	id2003612	2	7004349	0.23	0.18	0.03	0.24	0.02	0.23	0.44	0.13	0.32	0
5361	id2003822	2	7442135	0.03	0.07	0.36	0.56	0.02	0.61	0.71	0.11	0.13	0
5369	id2003893	2	7585238	0.95	0.91	0.14	0.37	0.02	0.55	0.36	0.07	0.01	0
5383	id2004019	2	7854759	0.4	0.1	0.01	0.26	0.02	0.08	0.75	0.36	0.16	0
5492	id2004788	2	10015509	0.51	0.19	0.01	0.68	0.02	1.64	2.16	0.16	0	0
5505	id2004860	2	10185784	0.22	0.03	0.17	0.34	0.02	0.01	0.2	0.57	0.13	0
5611	id2005435	2	11666444	0.04	0.26	0.53	0.29	0.02	0.37	0.77	0.32	0.15	0
5732	id2006643	2	16601964	0.37	0.17	0.27	1.54	0.02	0.85	0.14	0.6	0.99	0
5811	id2007244	2	18114229	0.25	0.34	0.48	0.76	0.02	0.27	0.11	0.04	1.24	0
5884	id2007524	2	19228849	1.07	0.36	0.3	0.03	0.02	0.24	0.99	0.03	0.41	0
5932	ud2001110	2	19867051	0.38	0.67	0.43	0.42	0.02	1.79	2.07	0.86	0.61	0
5942	id2007770	2	19927724	0.13	0.01	0.17	0.7	0.02	0.09	0.67	0.07	0.03	0
6007	id2008193	2	20869217	0.25	1.14	0.51	0.65	0.02	0.44	0.81	0.59	0.11	0
6039	wd2001969	2	21236028	0.34	0.14	0.75	0.65	0.02	0.19	0.17	0.81	0.41	0
6170	id2009246	2	23134050	0.58	0.06	0.05	0.25	0.02	0.33	0.11	0.38	0.39	0
6252	ud2001410	2	23814673	1.32	0.34	0.01	0.23	0.02	0.19	0.7	0.84	0.05	0
6282	id2009910	2	23985813	1.7	0.05	0.18	0.67	0.02	0.7	0.29	1.02	0.24	0
6299	id2010009	2	24068848	0.08	0.06	0.09	0.11	0.02	0.08	0.06	0.8	0.51	0
6342	id2010217	2	24278946	0.54	0.62	0	0	0.02	0.02	0.32	0.05	0.22	0
6343	id2010221	2	24282061	0.14	0.05	0.44	0.53	0.02	0.14	0.36	0.4	1.11	0
6395	id2010540	2	24687578	0.31	0.66	0.07	0.38	0.02	0.64	0.65	0.04	0.12	0
6442	id2010726	2	24858548	0.08	0.14	0.49	0.28	0.02	0.47	0.1	0.1	0.31	0
6459	id2010807	2	24942294	0.42	0.12	0.01	1.05	0.02	1.06	0.04	0.14	0.4	0
6464	id2010818	2	24972165	0.4	0.11	0.01	1.1	0.02	1.11	0.05	0.12	0.43	0
6487	id2010904	2	25176042	0.42	0.74	0.51	0.19	0.02	0.13	0.31	0.39	0.22	0
6536	id2011146	2	25592095	0.19	0.04	0.66	0.44	0.02	0.63	0.4	0.87	0.02	0
6632	id2011777	2	26771781	0.08	0.23	0.24	0.53	0.02	0.38	0.64	0.74	0.01	0
6711	id2012283	2	28255409	0.18	0.54	0.04	0.07	0.02	0.09	0.1	0.21	0.02	0
6721	id2012324	2	28351208	1.25	0.54	0.51	0.57	0.02	0.03	0.07	0.07	0.16	0
6723	id2012335	2	28389012	1.36	0.4	0.43	0.72	0.02	0.1	0	0.01	0.17	0
6760	id2012561	2	28791356	0.56	0.09	0.55	0.28	0.02	0.79	0.06	0.76	0.69	0
6794	id2012727	2	28992200	0.01	0.74	0.23	0.07	0.02	2.16	0.8	0.52	1	0
6840	id2012907	2	29454246	0.77	0.26	0.63	0.51	0.02	0.67	0.33	1.13	0.04	0
6851	id2012959	2	29485777	1.25	0.61	0.54	0	0.02	0.15	0.19	0.69	0.85	0
6852	id2012965	2	29488841	1.46	0.58	0.3	0.09	0.02	0.06	0.61	0.81	0.42	0
7004	ud2001833	2	30925761	0.29	0.12	0.08	0.34	0.02	0.04	0.41	0.41	0.06	0
7020	id2013923	2	31283894	0.22	0.05	0.25	1.63	0.02	0.72	1.18	0.41	0.21	0
7021	id2013924	2	31284081	0.22	0.15	0.32	2.08	0.02	2.84	1.1	1.06	1.6	0
7032	id2013967	2	31461037	0.19	0.28	0.01	0.05	0.02	1.02	0.03	0.82	0.44	0
7046	id2014061	2	31608229	0.21	0.59	0.63	0.09	0.02	0.31	0.27	0.56	0.18	0
7158	id2014927	2	33581181	0.03	0.13	0.31	0.1	0.02	0.07	0.17	0.04	0.34	0
7168	id2014960	2	33694272	0.31	0.01	0.39	0.02	0.02	0	0.23	0	0.49	0
7175	id2014996	2	33719399	0.14	0.21	0.52	0.16	0.02	0.19	0.72	0.23	0.31	0
7198	id2015128	2	33849781	0.39	0.21	0.52	0.3	0.02	1.09	1.01	0.28	0.37	0
7201	id2015145	2	33885111	0.14	0.27	0.26	0.18	0.02	0.57	0.12	0.05	0.05	0
7204	id2015152	2	33928085	0.15	0	0.67	0.21	0.02	0.19	0.38	0.22	0.3	0
7215	id2015219	2	34040199	0.24	0.17	0.99	0.32	0.02	0.31	0.31	0.12	0.16	0
7230	id2015315	2	34253103	0.14	0.27	0.2	0.01	0.02	0.09	0.23	0.01	0.08	0
7298	id2015743	2	34840365	0.2	1.57	0.01	0.05	0.02	0.61	0.42	1.27	0.43	0
7307	id2015827	2	34942095	0.23	0.24	0.67	2.36	0.02	1.28	0.94	0.48	1.26	0
7356	id2016058	2	35183099	0.15	0.19	1.03	0.21	0.02	0.25	0.39	0.26	0.2	0
7451	id2016425	2	35670311	0.83	0.42	0.04	0.16	0.02	0.34	0.91	0.12	0.41	0
7460	id2016474	2	35743356	0.53	0.42	0.3	0.16	0.02	0.37	0.32	0.72	0.63	0
7471	id2016560	2	35840598	0.66	0.17	0.23	0.12	0.02	0.03	0.8	0.18	0.23	0
7648	id3001057	3	1858285	0.03	0.15	0.02	0.33	0.02	0.24	0.09	0.31	0.12	0
7652	id3001073	3	1885347	0.14	0.07	0.15	0.24	0.02	0.25	0.76	0.28	0.04	0
7656	id3001083	3	1919879	0.13	0.07	0.14	0.19	0.02	0.23	0.74	0.28	0.04	0
7659	id3001099	3	1985972	0.05	0.07	0.26	0.86	0.02	0.19	0.31	0.13	0.04	0
7660	id3001102	3	2013115	0.18	0.04	1.43	0.4	0.02	0.99	0.12	1.31	0.02	0
7729	id3001479	3	2772674	0.22	2.07	0.01	0.63	0.02	0.64	0.38	0.07	0.19	0
7778	id3001811	3	3384747	0.1	0.11	0.42	1.02	0.02	0.84	0.37	0.17	0.26	0
7780	id3001815	3	3386094	0.1	0.12	0.42	1.02	0.02	0.84	0.37	0.17	0.26	0
7931	id3003294	3	5613849	0.19	0.91	0.75	0.19	0.02	0.32	0.09	0.72	0.3	0
7938	id3003328	3	5713913	0.23	0.92	0.83	0.19	0.02	0.33	0.07	0.62	0.28	0
8071	id3004126	3	7644409	0.02	0.19	0.76	0.67	0.02	0.19	0.29	0.5	0.02	0
8091	id3004286	3	8045805	0.25	0.73	0.05	0.47	0.02	0.54	0.54	0.17	0.3	0
8134	id3004514	3	8577389	0.43	0.34	0.13	0.03	0.02	0.24	0.17	1.77	0.87	0
8157	id3004592	3	8726521	0.03	0.32	0.57	0.91	0.02	0.64	0.19	0.27	0.73	0
8159	id3004596	3	8728844	0.35	0.95	0.05	1.85	0.02	1.83	0.31	0.08	0.69	0
8176	id3004669	3	8843932	0.03	0.32	0.57	0.91	0.02	0.64	0.19	0.27	0.73	0
8209	id3004778	3	9079615	1.04	0.27	0.17	0.4	0.02	0.63	0.42	0.29	0.25	0
8219	id3004810	3	9200761	0.1	0.3	0.47	0.26	0.02	0.26	0.17	0.23	0.12	0
8222	id3004819	3	9205108	1.04	0.33	0.11	0.43	0.02	0.65	0.46	0.36	0.28	0
8223	id3004820	3	9268752	0.14	0.27	0.13	0.51	0.02	0.51	0.41	0.66	0.11	0
8225	id3004831	3	9274277	0.09	0.29	0.42	0.16	0.02	0.37	0.22	0	0.02	0
8290	ud3000561	3	10062475	0.41	0.33	0.39	0.43	0.02	0.28	0.04	0.87	0.07	0
8520	id3006734	3	13052687	0.02	0.07	0.14	0.01	0.02	0.11	0.29	0.98	0	0
8564	id3006961	3	13843919	0.36	0.01	0.3	0.15	0.02	0.07	0.08	0.13	0.03	0
8569	id3006975	3	13882423	0.36	0.01	0.3	0.12	0.02	0.1	0.09	0.13	0.05	0
8571	ud3000728	3	13887231	0.37	0.01	0.35	0.1	0.02	0.1	0.04	0.21	0.1	0
8572	ud3000730	3	13912896	0.18	1.47	0.27	0.02	0.02	0.04	0.54	0.02	0.15	0
8609	id3007164	3	14281477	0.54	0.82	0.59	0.16	0.02	0.17	0.24	0.28	0.33	0
8638	id3007321	3	14658368	1.28	0.5	1.13	1.08	0.02	0.77	1.7	0.11	0.42	0
8641	id3007332	3	14675782	1.88	0.68	0.44	0.75	0.02	0.84	0.87	0.16	0.72	0
8888	id3008491	3	17264281	0.1	0.43	0.73	1.08	0.02	0.91	0.39	0.01	0.13	0
8890	id3008515	3	17340507	0.1	0.43	0.73	1.08	0.02	0.91	0.39	0.01	0.13	0
8894	id3008522	3	17383126	0.1	0.43	0.73	1.08	0.02	0.91	0.39	0.01	0.13	0
8896	id3008526	3	17425206	0.05	0.66	0.35	0.94	0.02	1.54	1.01	0.11	0.07	0
8909	id3008674	3	17779519	0.09	0.26	0.37	0.37	0.02	1.21	0.65	0.16	0.02	0
9036	id3009311	3	19631581	0.29	0.35	0.55	0.56	0.02	0.31	0.14	0.32	1.15	0
9080	id3009548	3	20488095	0.29	0.34	0.55	0.56	0.02	0.31	0.14	0.33	1.16	0
9145	id3010013	3	21412455	0	0.12	0.45	0	0.02	0.04	0.11	0.21	0.19	0
9194	id3010302	3	22229802	0.03	1.53	0.3	0.25	0.02	0.28	0.24	0.09	0.19	0
9213	ud3001252	3	22371497	0.82	0.4	0.83	0.71	0.02	0.3	0.07	0.68	0.48	0
9336	id3011035	3	25502309	0.22	0.02	0.49	0.13	0.02	0.1	0.61	0.25	0.3	0
9451	id3011831	3	27501818	0.16	0.72	0.1	0.51	0.02	0.22	0.25	0.24	0.33	0
9476	id3011867	3	27518258	0.04	0.01	0.11	0.28	0.02	0.9	0.37	0.89	0.1	0
9485	id3011882	3	27540695	0.04	0	0.1	0.28	0.02	0.87	0.41	0.89	0.09	0
9495	dd3000161	3	27544839	0.53	0.31	0.24	0.07	0.02	0.16	0.52	0.15	0.13	0
9497	id3011904	3	27547358	0.6	0.37	0.24	0.08	0.02	0.19	0.56	0.2	0.13	0
9500	id3011907	3	27548240	0.6	0.37	0.24	0.08	0.02	0.19	0.56	0.2	0.13	0
9574	id3012009	3	27636044	2.21	0.25	0.05	0.09	0.02	0.09	0.17	0.34	0.44	0
9590	dd3000385	3	27640029	0.86	0.69	0.09	0.38	0.02	0.51	0.6	0.43	0.01	0
9644	dd3000504	3	27664355	0.5	0.43	0.06	0.6	0.02	0.78	0.35	0.59	0.09	0
9831	dd3001005	3	27818648	0.1	0.73	0.34	0.08	0.02	0.23	0.71	0.5	1.54	0
9873	id3012503	3	27868350	0.21	0.51	0.3	0.29	0.02	0.02	0.15	0	0.18	0
10082	id3013853	3	29426787	0.26	0.99	0.53	0.13	0.02	0.29	0.11	0.62	0.09	0
10142	id3014374	3	30349080	0.36	0.09	0.47	0.23	0.02	0.57	0.36	0.57	0.12	0
10213	id3014821	3	31053351	0.59	0.33	0.7	0.57	0.02	0.06	0.05	0.06	0.45	0
10236	id3014943	3	31298949	0.38	0.51	0.7	0.76	0.02	0.1	0.04	0.04	0.26	0
10290	id3015326	3	31859567	0.11	0.06	0.13	0.4	0.02	0.2	0.03	0.84	0.18	0
10358	id3015894	3	32973814	0.36	0.28	0.41	1.06	0.02	0.22	1.18	0.94	0.01	0
10397	id3016319	3	33509055	0.19	0.16	0.09	1.9	0.02	0.58	0.61	0.05	0.38	0
10523	id3017215	3	34903821	0.47	0.78	0.78	0.81	0.02	0.66	0.84	0.38	0.33	0
10537	ud3001854	3	34968164	0.04	0.56	0.38	0.5	0.02	0.16	0.08	0.03	0.21	0
10679	id3018246	3	36040353	0.46	1.34	0.22	0.97	0.02	0	0.72	0.6	0.46	0
10695	id3018382	3	36155000	0.14	0.25	0.6	0.09	0.02	0.73	0.34	0.14	0.03	0
10696	id3018387	3	36185080	0.2	0.63	0.92	0.2	0.02	1.12	0.66	0.17	0.02	0
10704	id3018422	3	36244546	0.12	1.42	0.17	0.59	0.02	0.18	0.02	0.51	0.22	0
10736	id3018557	3	36382158	0.42	0.2	0.33	0.07	0.02	0.22	0.25	0.3	0.58	0
10895	id4000981	4	2032901	0.03	0.28	0.74	1.01	0.02	0.29	0.21	0.57	0.17	0
10899	wd4000248	4	2385846	0.3	0.19	0.02	0.15	0.02	0.1	0.05	0.25	0.05	0
10902	id4001092	4	2457675	0.07	0.18	0.81	0.78	0.02	0.04	0.38	0.69	0.16	0
10926	ud4000205	4	2812605	0.52	0.23	0.31	0.95	0.02	0.48	0.89	0.41	1.01	0
10963	id4001629	4	4176957	1.16	0.54	0.06	0.03	0.02	1.04	0.66	0.57	0.11	0
10968	id4001651	4	4213210	0.02	0.39	0.05	0.34	0.02	0.52	0.18	0.01	0.25	0
11000	id4001863	4	4453290	0.12	0.18	0.08	0.18	0.02	0.34	0.36	0.01	0.28	0
11112	id4002494	4	6092619	0.47	0.53	1.14	0.25	0.02	0.11	0.2	0.22	0.08	0
11124	id4002522	4	6258782	0.65	0.21	0.94	0.24	0.02	0.09	0	0.1	0.33	0
11260	id4003876	4	13141685	0	0.24	0.1	0.23	0.02	0.38	1.54	0.37	0.11	0
11289	id4003993	4	13468729	0.07	0.32	0.98	0.04	0.02	0.09	1.5	0.08	0.35	0
11377	id4004423	4	15895038	0.97	0.72	0.14	0.07	0.02	0.09	1.09	0.14	0.16	0
11399	id4004538	4	16403665	0.76	0.4	1.65	0.47	0.02	0.33	0.2	0.11	0.11	0
11421	id4004718	4	16587505	0.11	0.31	0.28	0.17	0.02	0.12	0.37	0.42	0.69	0
11501	id4005207	4	17880259	0.52	0.37	1.5	0.12	0.02	0.09	0.06	0.22	0.79	0
11581	ud4001358	4	19109439	0.6	0.31	0.37	0.21	0.02	0.27	0.13	0.28	1.35	0
11582	ud4001361	4	19130265	0.94	0.09	0.38	0.75	0.02	0.3	0.38	0.05	0.25	0
11585	id4005526	4	19179454	0.07	0.14	0.64	0.39	0.02	0.02	0.01	0.05	0.08	0
11615	id4005671	4	19544941	0.39	1.79	0.56	0.34	0.02	0.06	0.4	0.43	0.01	0
11620	id4005686	4	19569572	1.38	1.13	1.57	1.09	0.02	0.38	0.59	0.6	0.29	0
11632	id4005749	4	19703948	2.22	0.16	1.11	0.36	0.02	0.11	0.79	0.15	0.11	0
11656	id4005842	4	19893628	0.38	0.58	1.63	0.15	0.02	0.11	0.43	0.08	0.19	0
11658	id4005844	4	19894988	0.32	0.31	0.17	0.37	0.02	0.35	0.34	0.65	0.12	0
11854	id4007095	4	21759999	0.57	1.06	0.28	0.69	0.02	0.79	1.23	0.14	0.81	0
11866	id4007124	4	21845640	0.6	0.76	0.28	1.15	0.02	1.08	0.89	0.9	1.77	0
11927	id4007473	4	22552486	0.98	0.98	0.81	1.16	0.02	0.09	0.36	0.56	0.09	0
11928	id4007480	4	22555491	0.43	0.2	0.19	0.74	0.02	0.74	0.11	0.2	0.05	0
11945	id4007556	4	22808095	0.35	0.09	0.19	0.67	0.02	0.64	0.09	0.36	0.07	0
11946	id4007557	4	22830784	0.33	0.1	0.54	0.03	0.02	0.43	0.01	0.67	0.26	0
11976	id4007689	4	23270366	0.29	0.22	0.11	0.24	0.02	0.7	0.3	0.43	0.74	0
11989	id4007742	4	23335720	0.45	0.27	0.32	0.59	0.02	0.83	0.01	0.27	0.42	0
11992	id4007761	4	23471311	1.03	0.04	0.28	0.23	0.02	0.15	0.61	0.66	0.43	0
11994	ud4001740	4	23472273	1.03	0.04	0.28	0.23	0.02	0.15	0.61	0.66	0.43	0
12009	wd4002842	4	23641051	0.71	0.42	0.12	0.54	0.02	0.53	0.24	0.63	0.1	0
12032	id4007922	4	24002318	0.35	0.18	0.12	0.15	0.02	0.1	1.22	0.15	0.19	0
12034	id4007937	4	24019784	1.28	0.24	0.33	0.21	0.02	0.31	0.16	1.03	0.24	0
12142	id4008468	4	25478426	0.03	0.82	1.03	0.32	0.02	0.03	0.36	0.03	1.16	0
12143	ud4001860	4	25481462	0.02	0.84	1.03	0.31	0.02	0.03	0.35	0.03	1.18	0
12144	ud4001864	4	25504989	0.17	0.17	0.55	0.23	0.02	0.01	0.21	0.39	0.93	0
12146	id4008471	4	25509042	0.03	0.82	1.03	0.32	0.02	0.03	0.36	0.03	1.16	0
12147	id4008483	4	25542036	0.03	0.82	1.03	0.32	0.02	0.03	0.36	0.03	1.16	0
12155	id4008518	4	25618408	0.33	0.61	0.01	0.28	0.02	0.46	0.39	0.05	0.32	0
12204	id4008843	4	27223709	0.18	0.1	0.75	0.04	0.02	0.33	0.17	0.34	1	0
12235	id4009058	4	27666968	1.33	0.74	1.73	0.22	0.02	0.26	0.64	0.08	0.1	0
12302	id4009345	4	28385198	1.05	0.4	0.04	0.75	0.02	0.38	0.31	0.57	0.71	0
12423	id4009974	4	29964654	0.05	0.52	0.14	0.28	0.02	0.09	0.45	0.32	0.58	0
12453	id4010126	4	30190871	0.62	0.34	0.27	0.35	0.02	0.07	0.24	0.21	0.07	0
12633	id4010825	4	31761700	0.28	0.19	0.07	0.33	0.02	0.61	0.1	0.15	0.37	0
12635	id4010839	4	31779714	0.11	0.23	0.8	0.27	0.02	0.03	0.44	0.72	0.85	0
12637	id4010844	4	31781768	0.24	0.3	0.04	0.55	0.02	1.21	0.16	0.17	0.36	0
12644	id4010882	4	31833178	0.31	0.11	0.33	0.27	0.02	0.15	0.53	0.52	0.39	0
12753	id4011319	4	32607598	0.42	0.01	0.56	0.8	0.02	1.16	0.85	0.23	0.38	0
12757	id4011337	4	32617162	0.42	0.01	0.56	0.8	0.02	1.16	0.85	0.23	0.38	0
13030	id5000369	5	712830	0.13	0.05	0.06	0.23	0.02	0.06	0.56	0.07	0.03	0
13036	id5000391	5	742254	0.88	1.08	0.18	1.98	0.02	2.4	0.95	1.54	0.59	0
13081	id5000717	5	1053542	0.79	0.38	0.51	0.75	0.02	0.91	0.33	0.84	0.65	0
13099	id5000820	5	1196664	0.48	0.25	0.08	0.55	0.02	0.64	0.27	0.53	0.03	0
13103	id5000840	5	1226907	0.02	0.59	0.32	0.01	0.02	0.05	0.27	0.55	0.36	0
13113	id5000878	5	1259554	0.38	0.61	0.3	0.56	0.02	0.44	0.32	0.1	0.07	0
13162	id5001226	5	2057210	0.08	0.06	0.11	0.64	0.02	0.24	0.69	0.11	0.2	0
13190	id5001413	5	2420890	0.4	0.02	1.78	1.36	0.02	0.26	0.75	0.2	0.6	0
13191	id5001420	5	2448021	0.4	0.15	2.51	0.23	0.02	0.22	0.75	0.02	0.12	0
13234	id5001739	5	3064440	0.31	0.3	0.36	0.66	0.02	1.31	0.33	0.15	0.07	0
13338	id5002321	5	4326090	0.2	0.12	0.13	0.06	0.02	0.38	0.48	0.7	0.9	0
13370	id5002517	5	4815668	0.13	0.17	0.19	0.07	0.02	0.38	0.51	0.85	0.99	0
13377	id5002539	5	4833479	0.69	0.18	0.27	0.38	0.02	0.08	0.31	0.49	0.9	0
13942	id5005869	5	14298363	0.05	0.59	0.01	0.18	0.02	0.08	0.8	0.14	0.29	0
14028	id5006255	5	15608565	0.74	0.35	0.04	0.26	0.02	0.72	0.75	0.74	0.63	0
14226	id5007797	5	19160833	0.48	0.14	0.54	0.42	0.02	0.25	0.43	0.33	0.22	0
14296	id5008483	5	20317200	0.35	0.07	0.38	0.06	0.02	0.01	0.09	0.33	0.43	0
14348	id5008875	5	21095714	0.96	0.13	0.8	1.37	0.02	0.36	0.06	0.3	0.05	0
14375	id5009019	5	21416924	0.1	0.73	0.44	1.55	0.02	0.38	0.07	0.03	0.2	0
14426	id5009387	5	22064927	0.14	0.67	0.41	0.09	0.02	1.48	0.94	0.83	0.35	0
14436	id5009445	5	22187603	0.19	0.38	0.66	0.12	0.02	0.26	0.29	1.03	0.03	0
14572	id5010621	5	23605873	0.01	0.37	0.11	0.1	0.02	0.41	0.16	0.18	0.29	0
14600	id5010780	5	23867516	0.62	0.39	0.24	0.44	0.02	0.02	0.68	0.52	0.59	0
14731	id5012287	5	25912952	0.09	1.62	0.13	0.66	0.02	0.25	0.03	0	0.07	0
14732	id5012291	5	25914730	0.2	0.64	0.02	0.17	0.02	0.03	0.49	0.09	0.89	0
14769	id5012588	5	26473167	0.14	0.02	0	0.37	0.02	0.32	0.76	0.45	0.2	0
14777	id5012649	5	26560835	0.14	0.02	0	0.37	0.02	0.32	0.76	0.45	0.2	0
14780	id5012663	5	26578237	0.14	0.02	0	0.37	0.02	0.32	0.76	0.45	0.2	0
14862	id5013250	5	27294260	0.51	0.27	0.41	0.07	0.02	0.01	0.04	0.02	0.06	0
14867	id5013294	5	27378608	0.39	0.21	0.03	0.02	0.02	0.09	0.45	0.11	0.24	0
14914	id5013816	5	28085424	0.52	0.41	1.43	0.07	0.02	0.43	0.63	0.75	0.21	0
14933	id5013964	5	28225854	0.07	0.1	0.75	0.11	0.02	0.06	0.46	0.25	1.15	0
14994	id5014527	5	28896288	0.7	0.66	0.22	0.34	0.02	0.03	0.85	0.06	0.1	0
15038	id5014947	5	29522789	1.24	0.39	0.26	0.23	0.02	0.02	0.04	0.21	0.23	0
15043	id5014966	5	29533871	0.98	0.05	0.05	0.9	0.02	0.8	0.24	0.53	0.02	0
15177	id6000835	6	1088488	1.79	0.36	0.56	0.03	0.02	0.16	0.52	0.36	0.03	0
15187	id6000905	6	1376661	0.09	0.18	0.08	0.05	0.02	0.55	0.25	0.06	0.08	0
15212	id6001042	6	1463390	0.19	0.02	0.12	0.02	0.02	0.13	0.11	0.25	0.25	0
15314	id6001661	6	2215128	0.88	0.29	0.33	0.22	0.02	0.46	0.23	0.42	0.36	0
15325	id6001761	6	2279573	0.38	0.37	0.25	0.29	0.02	0.64	0.19	0.31	0.4	0
15329	id6001805	6	2329453	0.47	0.25	0.46	0.3	0.02	0.64	0.31	0.02	0.11	0
15331	id6001814	6	2372853	0.46	0.2	0.43	0.38	0.02	0.54	0.29	0.06	0.08	0
15341	id6001873	6	2476564	0	0.08	1.52	0.1	0.02	0.58	0.42	0.08	0.06	0
15350	id6001941	6	2576168	0.04	0.53	0.94	1.89	0.02	1.15	0.68	1.32	2.42	0
15373	id6002042	6	2684259	0.75	0.35	0.48	0.44	0.02	0.87	0.07	0.29	0.76	0
15408	id6002229	6	2877788	0.25	1.55	0.24	0.27	0.02	0.55	0.51	0.49	0.37	0
15413	id6002246	6	2902098	0.3	2.34	0.2	0.02	0.02	0.43	1.29	0.06	0.26	0
15477	id6002620	6	3252270	0.12	0.57	0.3	0.16	0.02	0.04	0.56	0.3	0.49	0
15498	id6002736	6	3327685	0.58	0.21	0.17	0.34	0.02	0.06	0.1	0.4	0.04	0
15518	id6002818	6	3431847	0.24	0.28	0.08	0.65	0.02	0.55	0.11	0.51	0.08	0
15630	id6003381	6	4847081	0.1	0.04	0.3	0.36	0.02	0.53	0.01	0.16	0.22	0
15739	id6003924	6	6205274	0.67	0.11	0.08	0.41	0.02	0.73	0.2	0.07	0.29	0
15757	id6004008	6	6282177	0.81	0.04	0.09	0.48	0.02	0.08	0.25	0.87	0.24	0
15872	id6004661	6	7263746	0.84	0.41	0.17	0.01	0.02	0.3	0.03	1.22	0.03	0
15928	id6004981	6	7921570	0.26	0.99	0.6	0.1	0.02	0.22	0.02	0.04	0.37	0
15996	id6005448	6	8407784	0.18	0.22	0.19	0.21	0.02	0.14	0.35	0.12	0.06	0
16074	wd6000562	6	9573354	0.8	0.51	0.25	0.42	0.02	0.08	0.49	0.17	0.28	0
16094	id6006249	6	10013900	1.32	0.23	0.02	0.09	0.02	0	0.29	0.12	0.88	0
16141	id6006561	6	10593600	0.42	0.68	0.25	0.12	0.02	0.25	0.28	0.52	0.27	0
16142	id6006591	6	10688992	0.38	1.19	0.1	0.28	0.02	0.01	0.02	0.43	0.16	0
16143	id6006599	6	10689655	0.24	0.44	0.05	0.15	0.02	0.17	0.55	0.63	0.06	0
16152	id6006668	6	10742085	0.22	0.05	0.43	0.16	0.02	0.59	0.15	0.15	1	0
16157	id6006690	6	10781797	0.62	0.12	0.31	0.57	0.02	0.2	0.38	0.08	0.22	0
16187	id6006937	6	11045828	0.38	0.19	0.1	0.53	0.02	0.19	0.9	0.06	0.99	0
16396	id6008431	6	14065522	0.66	0.34	0.33	0.74	0.02	0.92	0.22	0.08	0.55	0
16665	id6009993	6	17840729	0.1	0.45	0.02	0.45	0.02	0.42	1.09	0.79	0.57	0
16692	id6010201	6	19183907	0.49	0.21	0.31	1.04	0.02	0.56	0.74	1.15	0.69	0
16795	wd6002774	6	21000671	0.06	1.06	0.44	0.08	0.02	0.03	0.19	0.47	0.36	0
16832	id6011311	6	21567862	0.31	0.01	0.02	1.25	0.02	0.95	0.25	0.75	0.11	0
16913	id6011777	6	22811036	0.14	0.05	0.21	0.15	0.02	1.05	0.03	0.21	0.03	0
16927	id6011868	6	23069266	0.28	0.62	0.38	0.55	0.02	0.26	0.21	0.22	0.32	0
16959	id6012235	6	23618691	0.03	0.26	0.49	0.2	0.02	0.38	0.89	0.38	0.09	0
16967	id6012254	6	23702189	0.55	0.6	0.13	0.52	0.02	0.47	0.62	0.21	0.21	0
16969	id6012266	6	23705149	0.13	0.01	0.68	0.14	0.02	0.87	0.01	0.16	0.15	0
17046	id6012686	6	24244537	0.11	0.23	0.64	0.55	0.02	0.16	0.03	0.59	1.03	0
17068	id6012855	6	24370527	0.03	0.15	0.98	0.08	0.02	0.42	0.53	0.35	0.35	0
17132	id6013281	6	24876426	0.46	0.09	0.24	0.77	0.02	0.53	0.03	0.19	0.78	0
17265	id6014555	6	26345930	0.44	0.29	0.51	0.56	0.02	0.27	0.65	0.38	0.05	0
17299	id6014973	6	26713988	0.17	0.26	0.12	0.68	0.02	0.34	0.34	0.17	0.29	0
17345	id6015264	6	27161924	0.5	0.89	0.3	0.4	0.02	0.29	0.32	0.78	0.29	0
17347	id6015280	6	27164833	0.48	0.73	0.3	0.33	0.02	0.36	0.08	0.71	0.3	0
17390	id6015608	6	27468120	0.09	0.19	0.39	0.08	0.02	0.09	0.09	0.8	0.41	0
17408	id6015691	6	27583528	0.32	0.54	0	0.73	0.02	3.47	2.12	0.21	0.47	0
17509	id6016286	6	28557448	0.04	0.28	0.28	0.19	0.02	0.36	1.08	0.07	0.21	0
17624	id6016808	6	30106774	0.36	0.08	0.87	0.52	0.02	0.05	0.42	0.12	0.03	0
17727	id7000166	7	912585	0.13	0.03	0.5	0.07	0.02	0.18	0.48	0.04	0.32	0
17784	id7000320	7	1693710	0.16	0.1	0.08	1.05	0.02	1.08	0.25	0.07	0.86	0
17789	id7000324	7	1806665	0.5	0.15	0.08	0.11	0.02	0.03	0.27	0.99	0.69	0
17855	id7000481	7	3359706	0.15	0.07	1.75	0.03	0.02	0.21	0.2	0.22	0.61	0
17865	wd7000388	7	3553422	0.12	0.41	0.61	0.44	0.02	0.06	0.82	0.02	0.53	0
17984	id7000985	7	5933126	0.64	0.06	0.03	0.14	0.02	0.42	0.35	0.28	0.48	0
18018	id7001121	7	6873560	0.12	0.04	2.3	0.1	0.02	0.75	0.51	0.22	0.44	0
18036	id7001203	7	7108856	0.03	0.12	0.22	0	0.02	0.29	0.08	0.61	0.17	0
18095	ud7000630	7	8188385	0.05	1.55	0.17	0.07	0.02	0.36	0.27	0.03	0.41	0
18189	id7001819	7	10282912	0.48	0.43	0.7	0.74	0.02	0.27	0.03	0.05	0.78	0
18197	id7001847	7	10371436	0.42	0.27	0.01	0.55	0.02	0.13	0.57	0.15	0.65	0
18200	wd7001212	7		0.45	0.35	0.08	0.52	0.02	0.12	0.49	0.18	0.67	0
18201	ud7000777	7	10435305	0.42	0.27	0.01	0.55	0.02	0.13	0.57	0.15	0.65	0
18209	id7001875	7	10500641	0.74	0.31	0.39	0.04	0.02	0.52	0.05	0.03	0.09	0
18220	id7001904	7	10751977	0.43	0.05	0.07	0.45	0.02	0.19	0.95	0.1	0.59	0
18385	id7002675	7	16585170	0.1	0.05	0.15	0.34	0.02	0.59	0.26	0.14	0.43	0
18471	id7002841	7	18306737	0.07	0.3	0.12	0.04	0.02	0.55	0.01	0.08	0.01	0
18574	id7003238	7	20618782	0.33	0.16	0.31	0.17	0.02	0.07	0.03	0.08	0.16	0
18619	id7003405	7	21238935	0.78	0.11	0.06	0.05	0.02	0.1	0.43	0.33	0.59	0
18655	id7003627	7	21997900	0.01	0.87	0.3	0.36	0.02	0.73	1.61	0.06	0.91	0
18713	id7003915	7	22788300	0.12	1.25	0.18	1.02	0.02	0.4	0.39	0.37	1.07	0
18739	ud7001676	7	23177347	0.61	0.38	0.11	0.24	0.02	0.42	0.12	0.76	0.63	0
18868	id7004608	7	24903059	0.24	0.19	0.44	0.21	0.02	0.24	0.27	0.28	0.29	0
18935	id7004922	7	25935801	0.36	0.88	0.44	0.19	0.02	0.09	0.4	0.15	0.17	0
19176	id7006018	7	29237368	0.84	0.27	0.66	0.03	0.02	0.22	0.26	0.09	0.93	0
19443	id8001117	8	3439431	0.07	0.04	0.46	1.2	0.02	0.63	0.38	0.42	1.04	0
19446	id8001128	8	3441840	0.43	0.49	0.21	0.43	0.02	1.48	0.08	0.25	1.01	0
19548	id8001557	8	4710527	0.69	0.22	0.93	0.8	0.02	1.38	0.32	0.59	0.92	0
19712	id8002410	8	7778741	0.91	0.13	1.06	0.77	0.02	1.38	1.35	0.1	0.13	0
19746	id8002602	8	8482080	0.2	0.47	0.02	0.19	0.02	0.04	0.54	1.44	0.6	0
19763	id8002637	8	8573283	0.84	0.18	0.17	0.08	0.02	0.15	0.41	1	0.36	0
19767	id8002649	8	8609210	0.73	0.14	0.76	0.01	0.02	0.31	0.47	0.57	0.02	0
19790	id8002788	8	8884360	0.89	0.15	0.58	0.59	0.02	1.52	0.1	1.65	1.14	0
19821	id8002936	8	9178718	0.29	0.04	1.14	1.28	0.02	1.17	0.75	0.19	0.01	0
19875	id8003186	8	10080658	0.19	0.16	0.33	0.51	0.02	0.88	0.17	0.32	0.58	0
19933	ud8000671	8	11370871	0.01	0.3	0.61	0.2	0.02	0.15	0.39	0.74	0.38	0
20068	id8004475	8	16822218	0.47	0.09	0.09	1.24	0.02	0.66	0.06	0.57	2.55	0
20105	id8004698	8	17699701	0.09	1.07	0.72	0.06	0.02	0.16	0.13	0.74	0.25	0
20419	id8006404	8	22226132	0.11	0.85	1.19	0.28	0.02	0.47	0.01	1.9	0.21	0
20420	id8006405	8	22226481	0.11	0.85	1.19	0.28	0.02	0.47	0.01	1.9	0.21	0
20422	id8006412	8	22279017	0.11	0.85	1.19	0.28	0.02	0.47	0.01	1.9	0.21	0
20425	id8006416	8	22279871	0.11	0.85	1.19	0.28	0.02	0.47	0.01	1.9	0.21	0
20429	id8006426	8	22366610	0.18	0.2	0.21	0.25	0.02	0.02	0.07	0.37	0.66	0
20572	ud8001738	8	26137272	0.2	0.19	0.97	1.37	0.02	0.38	0.63	0.77	0.11	0
20579	id8007143	8	26148673	0.33	0.2	1.13	1.34	0.02	0.4	0.84	0.65	0.07	0
20599	id8007233	8	26355937	0.12	0.99	0.22	0.24	0.02	0.13	0.24	0.09	0.15	0
20612	wd8004220	8	26522932	0.01	0.72	0.03	0.4	0.02	0.02	0.17	0.26	0.87	0
20631	id8007358	8	26921142	1.9	0.57	0.4	1.35	0.02	0.28	0.13	0.47	0.16	0
20639	id8007390	8	27089683	0.03	0.06	0.09	0.11	0.02	0.54	0.07	0.33	0.5	0
20736	id8007956	8	28337928	0.32	0.37	0.03	0.07	0.02	0.15	0.99	0.15	0.04	0
20743	id8007980	8	28379250	0.2	0.09	0.54	0.15	0.02	0.48	1.42	0.04	0.36	0
20773	id9000236	9	965997	0.39	0.49	0.33	0.01	0.02	0.16	0.01	0.12	0.11	0
20779	ud9000044	9	1050719	0.64	0.8	0.07	0.72	0.02	1.27	0.41	0.71	0.41	0
20832	id9000773	9	3199399	0.34	0.57	0.12	0.47	0.02	0.09	0.06	0.15	0.06	0
20877	id9001149	9	4382740	0.15	0.02	0.61	0.1	0.02	0.85	0.23	2.3	0.23	0
20945	id9001559	9	5993788	0.1	0.15	0.46	0.01	0.02	0.24	1.29	0.79	0.25	0
20951	id9001579	9	6033164	0.42	0.35	0.07	0.61	0.02	0.27	0.6	1.7	0.28	0
20968	id9001695	9	6246478	0.83	0.23	0.31	1.22	0.02	0.27	0.03	0.55	0.05	0
20979	id9001753	9	6333192	0.62	0.01	0.58	0.14	0.02	0.1	0.08	0.83	0.53	0
21022	id9001931	9	6874646	0.46	0.27	0.07	1.74	0.02	0.91	0.08	0.06	0.1	0
21128	id9002505	9	8045837	0.52	0.02	0.77	0.19	0.02	0.01	1.24	0.71	0.8	0
21154	wd9001300	9	8716851	0.72	0.45	0.39	0.92	0.02	0.53	0.61	1.4	1.04	0
21158	ud9000458	9	8985246	0.18	0.45	1.37	0.76	0.02	0.41	0.18	1.81	0.15	0
21159	id9002596	9	8988982	0.28	0.71	0.29	0.36	0.02	0.37	0.78	0.15	1.37	0
21170	id9002643	9	9229487	0.47	0.25	0.22	0.11	0.02	0.31	0.16	1.39	0.02	0
21178	id9002667	9	9320603	0.85	0.53	0.7	0.31	0.02	0.38	0.06	0.69	0.26	0
21192	id9002726	9	9630079	0.25	0.08	0.35	0.05	0.02	0.07	0.09	0.36	0.33	0
21288	id9003147	9	11430466	0.45	0.43	0.09	0.09	0.02	0.09	0.48	0.38	0.04	0
21294	id9003164	9	11571873	0.05	0.23	0.02	1.18	0.02	0.61	0.26	0.13	0.49	0
21545	id9004771	9	15837665	0.44	1.01	0.2	0.76	0.02	0.4	0.36	0.4	0.07	0
21574	id9004960	9	16292112	0.58	0.28	0	0.52	0.02	0.09	0.95	0.22	0.01	0
21602	id9005192	9	16645674	0.11	0.11	0.61	0	0.02	0.08	0.06	0.31	0.08	0
21609	id9005249	9	16787575	0.29	1.06	0.56	0.16	0.02	0.28	0.29	0.11	0.03	0
21730	id9006329	9	18285312	0.08	0.88	0.16	0.41	0.02	1.83	0.95	0.89	0.89	0
21750	id9006451	9	18489281	0.56	1.07	0.23	0.02	0.02	0.75	0.27	0.3	0.5	0
21816	id9006920	9	19271011	0.63	1.09	0.48	0.1	0.02	0.13	0.92	0.35	0.65	0
21857	id9007093	9	20126967	0.3	0.21	0.8	0.41	0.02	0.19	0.46	0.9	0.13	0
22123	id10000713	10	2481705	0.04	0.35	0.19	0.42	0.02	0.95	0.4	0.15	0.27	0
22132	ud10000181	10	2719646	0.53	0.59	0.15	0.19	0.02	0.07	0.31	0.15	0.3	0
22143	id10000868	10	2928254	0.55	0.28	0.05	0.59	0.02	0.78	0.84	0.56	0.63	0
22156	id10000939	10	3127541	0.6	0.2	0.26	0.13	0.02	0.01	0.69	1.07	0.33	0
22172	id10001015	10	3519801	0.68	0.01	0.1	1	0.02	0.69	0.28	0.49	0.62	0
22179	id10001071	10	3598381	1.22	0.01	0.13	0.34	0.02	0.58	0.55	0.15	0.04	0
22194	id10001171	10	3795344	0.12	0.1	0.01	0.44	0.02	0.23	0.06	0.16	1.64	0
22251	id10001603	10	5341617	0.46	0.55	0.16	0.56	0.02	0.92	0.81	0.29	0.24	0
22272	id10001678	10	5599883	0.07	1.09	0.63	0.26	0.02	0.55	0.26	0.11	0.34	0
22741	id10005001	10	17484802	1.03	0.73	0.38	0.21	0.02	0.06	0.12	0.03	0.37	0
22817	id10005608	10	18588300	1.74	0.42	0.33	0.83	0.02	0.43	0.94	0.31	0.37	0
22893	id10006285	10	19678268	1.11	1.35	0.57	0.03	0.02	0.25	0.22	0.77	0.25	0
22963	id10006634	10	21063701	0.32	0.09	0.41	0.19	0.02	0.16	0.27	0.02	0.39	0
23018	id10006929	10	21900463	0.6	0.92	0.04	0.16	0.02	0.67	0.37	0.92	0	0
23103	id10007385	10	23194200	0.4	0.44	0.2	0.41	0.02	0.18	0.05	0.27	0.16	0
23143	id11000261	11	1201061	0.33	0.3	0.01	0.12	0.02	0.83	0.38	0.48	0.04	0
23205	id11000816	11	2575905	0.72	0.41	0.09	0	0.02	0.1	0.2	0.05	0.11	0
23211	id11000827	11	2671020	0.57	0.04	1	1.32	0.02	0.09	0.24	0.48	0.24	0
23226	id11000885	11	2836569	0.33	0.43	0.07	0.15	0.02	0.08	0.56	1.51	0.52	0
23259	id11001050	11	3365818	0.26	0.48	0	0.91	0.02	0.07	0.67	0.62	0.33	0
23385	id11001963	11	4921890	0.15	0.66	0.65	0.19	0.02	0.45	0.16	0.6	0.3	0
23460	id11002438	11	5753798	0.27	0.07	1.02	0.58	0.02	0.88	0.28	0.32	0.16	0
23464	id11002495	11	5853198	1.1	0.78	0.61	0.73	0.02	0.77	1.05	0.56	0.15	0
23468	id11002516	11	5861137	0.35	0.16	0.07	0.02	0.02	0.3	0.05	1.82	0.09	0
23513	id11002791	11	6878360	0.37	0.61	0.19	0.94	0.02	0.31	0.19	0.24	0.04	0
23674	id11003687	11	9798703	0.14	0.51	0.43	0.33	0.02	0.13	0.24	0.39	1.53	0
23678	id11003703	11	9804343	0.14	0.51	0.42	0.34	0.02	0.13	0.24	0.39	1.52	0
23711	ud11000599	11	10313162	0.19	1.75	0.06	0.06	0.02	0.22	0.06	0.32	0.57	0
23721	id11003893	11	10623779	0.46	0.14	1.22	0.6	0.02	0.19	0.35	0.09	0.62	0
23787	id11004398	11	13285229	0.29	0.1	0.15	0.21	0.02	0.35	0.27	0.89	0.54	0
23840	id11004895	11	14964444	1.44	0.1	0.79	0.51	0.02	0.29	0.74	0.23	0.34	0
23897	id11005221	11	15795609	0.18	0.07	0.58	0.58	0.02	0.09	0.06	0.2	0.63	0
23908	id11005317	11	16073973	1.34	0.48	0.72	1.04	0.02	0.2	0.52	0.06	0.41	0
23989	id11005961	11	17129570	0.17	0.08	0.23	0.38	0.02	0.28	0.36	0.6	0.09	0
24020	ud11001008	11	17634934	0.06	0.15	0.22	1.43	0.02	1.48	0.89	0.49	0.24	0
24044	id11006314	11	17935815	1.32	0.1	0.05	0.32	0.02	1.7	0.85	0.53	1.06	0
24246	id11007425	11	19897004	0.05	0.17	0.14	0.25	0.02	0.06	0.05	0.3	0.2	0
24325	id11007835	11	20754080	0.14	0.25	1.12	0.07	0.02	0.1	0.04	0.3	0.09	0
24328	id11007840	11	20777287	0.06	0.38	0.14	0.87	0.02	0.88	0.14	0.04	0.74	0
24344	id11007900	11	21031426	0.68	0.74	1.18	0.75	0.02	0.27	0.08	0.4	1.2	0
24349	id11007931	11	21081855	0.29	0.02	0.68	0.38	0.02	0.29	0.57	0.11	0.06	0
24351	id11007936	11	21143370	0.02	0.34	0.77	0.04	0.02	0.01	0.2	0.05	0.13	0
24354	id11007944	11	21146999	0.23	0.64	0.67	0.04	0.02	0.35	0.31	0.18	1.25	0
24426	id11008193	11	22008834	0.52	1.08	0.15	0.51	0.02	0.14	0.29	0.19	0.37	0
24522	dd11000285	11	22274576	0.21	0.49	0.03	0.05	0.02	0.16	0.49	0.03	0.31	0
24588	dd11000543	11	22450114	0.43	0.51	0.21	0.1	0.02	0.31	0.35	0.16	0.92	0
24779	id11008852	11	23021001	0.33	1.21	0	0.07	0.02	0.09	0.13	0.14	0.99	0
24802	id11008929	11	23173073	0.28	1.84	0.18	0.5	0.02	0.2	0.04	0.17	0.73	0
24848	id11009235	11	23915694	0.74	0.09	2.31	0.36	0.02	0.43	0.32	0.17	0.5	0
24898	ud11001535	11	24672166	0.55	0.47	0.2	1.52	0.02	1.61	0.32	1.8	1.21	0
25019	id11010182	11	25815164	1.74	0.21	0.66	0.06	0.02	0.29	0.25	0.42	0.02	0
25036	id11010251	11	26032410	1.05	0.24	0.11	0.11	0.02	0.06	0.14	0.13	0.07	0
25048	id11010291	11	26196275	1.24	0.35	1.18	0.3	0.02	0.09	0.02	0.1	0.54	0
25063	id11010358	11	26308985	0.19	0.3	0.5	0.08	0.02	1.47	0.2	0.27	1.78	0
25095	id11010476	11	26502787	0.12	0.03	0.34	0.41	0.02	0.45	0.31	0.55	0.04	0
25149	id11010958	11	27595863	0.07	0.3	0.11	0.66	0.02	0.23	0.06	0.03	0.13	0
25209	id11011474	11	28757650	0.22	0.2	0.33	0.39	0.02	0.58	0.78	0.06	0.2	0
25326	id12000668	12	1474882	0.19	0.22	0.13	0.53	0.02	0.9	1.66	0.52	0.01	0
25340	id12000961	12	1921236	1.51	0.44	0.27	0.74	0.02	0.89	0	0.01	1.3	0
25365	id12001102	12	2426012	0.28	0.95	0.02	0.18	0.02	0.15	0.2	0.02	0.12	0
25476	ud12000211	12	4019627	0.05	0.23	0.49	0.29	0.02	0.26	0.04	0.18	0.01	0
25503	id12001942	12	4213928	0.64	0.04	0.1	0.73	0.02	0.65	0.61	0.16	0.72	0
25560	id12002249	12	4891972	0.95	0.33	0.1	0.36	0.02	0.41	1.62	0.15	0.45	0
25635	id12002745	12	6820782	0.08	0.91	0.55	1.72	0.02	1.44	1.1	0.82	0.8	0
25645	id12002788	12	7018278	0.52	0.63	0.21	0.36	0.02	0.19	0.49	0.52	0.04	0
25838	id12004187	12	10824484	0.15	0.58	1.57	0.19	0.02	0.34	0.49	0.13	0.02	0
25919	id12004491	12	12388405	0.83	0.78	0.22	0.7	0.02	1.04	1.82	0.33	0.09	0
25957	id12004787	12	xx	0.03	0.48	2.06	0.01	0.02	0.53	0.39	0.18	0.25	0
26004	id12005116	12	14179322	0.08	0.57	0.54	0.25	0.02	0.27	0.41	0.16	0.11	0
26061	id12005432	12	15328811	0.09	0.4	0.41	0.72	0.02	0.22	0.07	0.14	0.42	0
26161	id12005994	12	17694219	0.85	0.04	0.06	0.48	0.02	0.42	0.11	0.61	0.2	0
26162	wd12003483	12	17899850	1.3	0.3	0.48	0.4	0.02	0.01	0.58	0.02	0.06	0
26179	wd12003486	12	18016409	0.95	0	0.17	0.6	0.02	1.02	0.3	0.24	0.45	0
26209	wd12003667	12	18631068	1.07	0.23	0.6	0.86	0.02	0.73	0.23	0.25	0.31	0
26245	id12006497	12	19428746	0.1	0.89	0.53	0.17	0.02	0.07	0.09	0.14	0.53	0
26308	id12006818	12	20947373	0.31	0.3	0.43	0.55	0.02	0.63	0.08	0.38	0.82	0
26360	id12007109	12	21624909	0.28	0.14	0.67	0.93	0.02	1.75	0.2	0.91	0.02	0
26372	id12007151	12	21666113	0.09	0.83	1.9	0.13	0.02	0.75	1	0.56	0.03	0
26402	id12007289	12	22018057	0.13	0.59	0.26	0.01	0.02	0.34	0.73	0.06	0.99	0
26430	id12007429	12	22139075	0.22	0.64	0.45	1.65	0.02	1.02	0.13	0.09	0.23	0
26464	id12007632	12	22527047	0.28	0.25	0.29	0.92	0.02	1.41	0.13	0.27	0.1	0
26468	id12007645	12	22531488	0.31	0.3	0.17	0.99	0.02	1.08	0.12	0.37	0.03	0
26511	id12007839	12	23067781	1.32	0.47	0.83	0.68	0.02	0.27	0.33	0.18	0.15	0
26512	id12007840	12	23067801	1.46	0.72	0.76	0.65	0.02	0.33	0.45	0.27	0.14	0
26607	id12008336	12	23830360	0.17	0.02	0.61	0.02	0.02	0.37	0.5	0.22	0.42	0
26634	id12008527	12	24038729	0.01	1.68	0.01	0.1	0.02	0.04	0.16	0.29	0.57	0
26722	id12009273	12	25663823	0.9	0.27	0.55	0.16	0.02	0.5	0.24	0.36	0.64	0
26782	id12009724	12	26314239	0.31	0.44	0.1	1.59	0.02	0.81	0.34	0.26	0.87	0
26848	id12010071	12	27358317	1.09	0.09	0.2	0.02	0.02	0.35	0	0.09	0.23	0
26	id1000091	1	267818	0.74	0	0.63	0.04	0.03	0.26	0.23	0.63	0.02	0
56	id1000313	1	525146	0.01	0.57	0.92	0.05	0.03	0.1	0.23	0.72	0.03	0
68	id1000392	1	589688	2.24	0.23	0.86	0.75	0.03	0.38	0.27	0.04	0.12	0
76	id1000452	1	627883	1.61	0.44	0.19	1.43	0.03	1.34	1.1	1.05	0.06	0
140	id1000947	1	1043817	0.44	0.3	0.21	0.14	0.03	0.19	0.24	0.44	0.05	0
235	id1001356	1	1767057	0.63	0.13	0.46	0.21	0.03	0.05	0.25	0.29	0.01	0
281	id1001709	1	2119023	0.05	0.05	0.14	0.01	0.03	0.2	0.3	0.37	0.34	0
294	id1001740	1	2250164	0.11	0.4	0.26	0.06	0.03	0.31	0.6	0.17	0.18	0
322	id1001905	1	2374616	0.41	0.11	0.76	0.11	0.03	0.18	0.09	0.27	0.6	0
350	id1002163	1	2728493	0.08	0.37	0.45	0.16	0.03	0.03	0.15	0.55	0.01	0
396	id1002572	1	3317630	0.43	0.05	0.53	0.47	0.03	0.61	0.86	0.29	1.27	0
513	id1003561	1	4261025	0.26	3.29	0.65	0.57	0.03	0.18	0.88	1.54	0.21	0
620	id1004402	1	5592893	0.24	0.09	0.12	0.37	0.03	0.26	1.82	0.25	0.43	0
633	id1004468	1	5727642	0.6	0.94	0.01	0.78	0.03	0.8	0.53	0.02	1.03	0
673	id1004815	1	6136111	1.15	1.67	0.06	0.51	0.03	0.22	0.05	0.17	0.22	0
735	id1005170	1	6766662	0.26	0.24	0.48	0.38	0.03	0.57	0.11	0.22	0.34	0
746	id1005237	1	6902321	0.14	0.5	0.95	0.22	0.03	0.03	0.21	0.46	0.89	0
778	dd1000109	1	7045641	0.09	0.97	0.11	0.32	0.03	0.28	0.07	0.41	1.03	0
1171	id1006437	1	8585951	0.3	0.05	0.57	1.78	0.03	2.16	2.31	0.72	0.43	0
1206	id1006660	1	8906700	0.83	0.4	0.26	0.72	0.03	0.25	0.6	0.13	0.62	0
1283	id1007155	1	9634998	0.37	0.28	0.23	0.49	0.03	0.03	0.42	1.79	1.93	0
1288	id1007229	1	9694840	0.69	0.01	0.82	0.57	0.03	0.05	0.48	2.74	1.77	0
1340	id1007554	1	10268301	0.03	0.26	0.47	0.01	0.03	0.05	0.46	0.59	0.06	0
1412	id1008115	1	11362465	0.64	0.2	0.54	0.23	0.03	0.18	0.49	0.2	0.43	0
1421	id1008172	1	11527837	0.36	0.41	0.15	0.18	0.03	0.01	0.37	0.36	0.68	0
1431	id1008222	1	11661545	0.36	1.23	0.12	0.26	0.03	0.71	0.14	0.34	0.18	0
1461	id1008507	1	12428162	0.5	0.64	0.23	0.01	0.03	0.57	0.58	0.24	0.13	0
1466	id1008520	1	12505147	0.69	1.05	0.13	0.41	0.03	0.05	0.49	0.2	0.1	0
1497	ud1000579	1	12990175	1.11	0.47	0.25	0.44	0.03	0.34	0.15	0.55	0.07	0
1542	id1009146	1	13843701	0.4	0.79	0.02	0.28	0.03	0.03	0.01	0.1	0.1	0
1552	id1009259	1	14036005	0.15	0.1	0.09	0.15	0.03	0.36	0.14	0.66	0.03	0
1582	id1009616	1	14449907	0.03	0.2	0.15	0.17	0.03	0.08	0.08	0	0.04	0
1669	id1010198	1	15647749	0.78	0.21	0.27	0.44	0.03	0.08	0.09	0.23	0.23	0
1721	id1010422	1	16540392	0.47	0.17	0.34	0.66	0.03	0.43	0.72	0.42	0.56	0
1749	id1010538	1	17272293	0.46	0.06	0.11	0.62	0.03	0.53	0.32	0.07	0.47	0
1818	id1010860	1	18045752	0.45	0.57	0.07	0.54	0.03	0.68	0.12	0.4	0.34	0
1863	id1011042	1	18354618	0	1.18	0.63	0.07	0.03	0.06	0.12	0.03	0.21	0
2080	id1012339	1	21799472	0.69	0.72	0.07	0.13	0.03	0.05	0.36	0.59	0.05	0
2128	id1012620	1	22214853	1.23	0.26	0.04	0.02	0.03	0.21	1.11	0.27	0.07	0
2427	id1014699	1	24632582	0.22	0.22	0.28	0.14	0.03	0.23	0.1	0.07	0.23	0
2453	id1014945	1	25040041	0.61	0.93	0.24	0.32	0.03	0.42	0.74	0.25	0	0
2457	id1014959	1	25063183	0.06	0.98	0.53	0.03	0.03	0.01	0.11	0.02	0.07	0
2458	id1014965	1	25063679	0.31	0.03	0.14	0.22	0.03	0.07	0.69	0.16	0.36	0
2481	id1015174	1	25416226	0.1	0.5	0.39	0.18	0.03	0.5	0.02	0.15	0.17	0
2664	id1016528	1	28280038	0.04	1.84	0.22	0.06	0.03	0.5	0.22	0.07	0.4	0
2667	id1016541	1	28284172	1.02	0.05	0.35	0.31	0.03	0.39	0.16	0.02	0.02	0
2698	id1016714	1	28537661	0.24	0.84	0.66	0.21	0.03	0.63	0.07	0.16	0.89	0
2699	id1016719	1	28539176	0.19	0.01	0.34	0.32	0.03	0.57	0.07	0.01	0.8	0
2745	id1017284	1	29273167	0.1	1.06	0.36	0.2	0.03	0.23	0.39	0.69	0.41	0
2810	id1017992	1	30073986	0.72	0.32	0.25	0.06	0.03	0.27	0.12	0.19	0.56	0
2819	id1018081	1	30172947	0.56	0.24	0.1	0.22	0.03	0.08	0.09	0.29	0.09	0
2867	id1018503	1	30778150	0.08	0.09	0.42	0.1	0.03	0.08	1.04	0.25	0.2	0
2887	id1018668	1	30923699	0.09	0.01	0.31	0.19	0.03	0.13	0.07	0.19	0.16	0
2888	id1018671	1	30925874	0.09	0.01	0.31	0.19	0.03	0.14	0.07	0.19	0.16	0
2889	id1018695	1	30972382	0.12	0.04	0.32	0.2	0.03	0.1	0.05	0.22	0.12	0
2892	id1018710	1	31006708	0.16	0.05	0.23	0.07	0.03	0.18	0.29	0.15	0.08	0
2912	id1018838	1	31280135	0.55	0.1	0.24	0.31	0.03	0.74	0.7	0.47	0.23	0
2952	id1019043	1	31569397	0.07	0.42	0.28	0.27	0.03	0.15	0.33	0.08	0.27	0
2988	id1019344	1	31836143	0.86	0.38	0.71	0.52	0.03	0.79	0.04	0.26	0.67	0
3018	id1019606	1	32109932	0.21	0.26	0.02	0.54	0.03	0.92	0.04	0.12	0.79	0
3067	id1020060	1	32535034	0.05	0.5	0.25	0.92	0.03	1.33	2.18	1.08	0.33	0
3111	id1020448	1	32969759	0.08	0.19	0.95	0.25	0.03	0.14	0.67	0.13	0.44	0
3160	id1020681	1	33195560	0.18	0.16	0.04	1.09	0.03	0.03	0.3	0.09	0.04	0
3161	id1020682	1	33195884	0.18	0.16	0.04	1.09	0.03	0.03	0.3	0.09	0.04	0
3191	id1020795	1	33361953	0.19	0.15	0.04	1.11	0.03	0.16	0.74	0.39	0.38	0
3194	id1020814	1	33369494	0.18	0.16	0.04	1.09	0.03	0.03	0.3	0.09	0.04	0
3195	id1020815	1	33370026	0.18	0.16	0.04	1.09	0.03	0.03	0.3	0.09	0.04	0
3202	id1020836	1	33458969	0.18	0.16	0.04	1.09	0.03	0.03	0.3	0.09	0.04	0
3206	id1020845	1	33464724	0.18	0.16	0.04	1.09	0.03	0.03	0.3	0.09	0.04	0
3298	id1021596	1	34652357	0.11	0.5	0.01	1.35	0.03	0.5	1.1	0.19	0.59	0
3398	id1022505	1	35652129	0.37	0.43	0.15	0.97	0.03	0.88	0.05	0.09	0.62	0
3400	id1022519	1	35654896	0.45	0.62	0.05	0.72	0.03	0.88	0.41	0.51	0.92	0
3406	id1022565	1	35709887	0.42	0.18	0.3	0	0.03	0.08	0.25	0.29	0.05	0
3632	id1024593	1	38754947	0.34	0.59	0.15	1.14	0.03	0.28	0.28	0.17	0.29	0
3719	id1025222	1	39668824	0.2	0.69	0.04	0.18	0.03	0.01	0.09	0.43	0.1	0
3756	id1025476	1	40026132	0.09	0.47	0.19	0.21	0.03	0.42	0.39	0.16	0.68	0
3841	id1026226	1	41060623	0.1	0.11	0.21	0.28	0.03	0.39	0.11	0.19	0.05	0
3865	id1026375	1	41135887	1.17	1.14	0.63	0.04	0.03	0.22	0.03	0.36	0.4	0
3877	id1026451	1	41156333	0.95	0.07	0.08	0.58	0.03	1.8	1.7	0.08	2.33	0
3892	id1026552	1	41230341	0.62	1.43	0.12	0.24	0.03	0.09	0.32	0.23	0.19	0
3896	id1026575	1	41238840	0.22	0.44	0.65	0.14	0.03	1.16	0.12	0.39	0.42	0
3906	id1026616	1	41282821	0.33	1.07	0.07	0.07	0.03	0.62	0.37	0.22	0.75	0
3933	id1026720	1	41541404	0.14	1.67	0.18	0.23	0.03	0.64	0.43	1.32	0.73	0
3967	id1026832	1	41780923	0.42	0.12	0.03	0.26	0.03	0.33	0.25	0.45	0.44	0
4044	id1027294	1	42130355	0.48	0.69	0.82	0.62	0.03	0.73	0.96	0.12	0.39	0
4080	id1027388	1	42241391	0.38	0.45	0.49	0.24	0.03	0.48	0.01	0.27	0.19	0
4114	id1027434	1	42265888	0.13	0.28	0.35	1.06	0.03	0.96	0.46	0.28	0.5	0
4138	id1027466	1	42275404	0.09	0.01	0.2	0.45	0.03	0.13	0.14	0.01	0.4	0
4228	id1027602	1	42358169	0.17	0.83	0.91	0.06	0.03	0.09	0.55	0.63	0.16	0
4259	id1027679	1	42425822	0.49	0.76	0.22	0	0.03	0.16	0.22	0.1	0.01	0
4263	id1027690	1	42428739	0.3	0.34	0.19	0.41	0.03	0.26	0.12	0.14	0.17	0
4327	id1027811	1	42579908	0.21	0.71	0.06	0.41	0.03	0.75	0.27	0.08	0.15	0
4329	id1027821	1	42581986	0.01	0.28	0.02	0.45	0.03	1.12	0.31	0.32	0.27	0
4341	dd1002243	1	42587581	0.14	0.81	0.07	0.45	0.03	1.09	0.32	0.09	0.07	0
4405	dd1002451	1	42614953	0.1	0.57	0.14	0.5	0.03	1.02	0.3	0.06	0.11	0
4424	dd1002489	1	42618670	0.7	0.03	0.06	0.09	0.03	0.1	0.16	0.03	0	0
4488	id1028097	1	42655740	0.12	0.1	1.03	0.28	0.03	0.09	0.05	0.03	0	0
4501	dd1002700	1	42677781	0.09	0.45	0.09	0.17	0.03	0.01	0.87	0.16	0.24	0
4509	dd1002711	1	42681777	0.12	0.19	1.17	0.03	0.03	0.08	0.61	0.09	0.59	0
4510	dd1002715	1	42682623	0.33	0.43	1.22	0.05	0.03	0.01	0.24	0.23	0.08	0
4525	id1028117	1	42691723	0.02	0.01	0.58	0.29	0.03	0.16	0.43	0.15	0.02	0
4531	id1028122	1	42692177	0.01	0.02	0.61	0.25	0.03	0.14	0.46	0.11	0.01	0
4565	id1028157	1	42697203	0.01	0.02	0.61	0.25	0.03	0.14	0.46	0.11	0.01	0
4566	dd1002833	1	42697310	0.04	0.05	0.43	0.2	0.03	0.1	0.58	0.15	0.01	0
4573	id1028161	1	42697743	0	0	0.8	0.25	0.03	0.14	0.44	0.07	0.03	0
4574	dd1002842	1	42697799	0	0.03	0.68	0.25	0.03	0.14	0.53	0.09	0.01	0
4628	id1028393	1	43011941	0.01	0.61	0.42	1.48	0.03	1.24	0.67	0.59	0.92	0
4671	id2000069	2	161598	0.21	0.19	0.13	0.11	0.03	0.11	0.21	0.37	0.65	0
4769	id2000518	2	648848	0.11	0.13	0.3	0.19	0.03	0.04	0.37	0.03	0.07	0
4798	id2000670	2	840991	0.17	1.11	0.14	1.64	0.03	1.24	0.34	0.04	0.79	0
4804	id2000727	2	891104	0.55	0.43	0.67	0.3	0.03	1.55	0.5	0.21	0.44	0
4877	id2001139	2	1391517	0.26	0.14	0.21	0.74	0.03	0.16	0.05	1.7	0.59	0
4879	id2001153	2	1434032	0.85	0.15	0.46	0.74	0.03	0.33	0.42	1.15	0.35	0
4922	id2001373	2	2155496	0.35	1.1	0.08	0.69	0.03	1.17	0.21	0.4	0.13	0
4924	id2001377	2	2156747	0.23	0.76	0.02	0.95	0.03	1.9	0.32	0.24	0.06	0
4948	id2001469	2	2413271	0.06	0.94	0.04	0.11	0.03	0.27	0.11	0.26	0.47	0
4964	wd2000164	2	2677251	0.09	0.96	0.02	0.07	0.03	0.22	0.15	0.29	0.48	0
4968	id2001529	2	2734345	0.09	0.96	0.02	0.07	0.03	0.22	0.15	0.29	0.48	0
4974	id2001547	2	2793214	0.53	0.33	0.2	0.02	0.03	0.26	0.23	0.15	0.09	0
4996	id2001745	2	2982031	0.61	0.87	0.82	0.16	0.03	0.84	0.44	0.25	0.05	0
5025	id2001939	2	3500207	0.15	0.69	0.29	0.63	0.03	0.51	1.35	0.27	0.63	0
5423	id2004325	2	8538888	0.82	1.67	0.84	0.98	0.03	0.72	0.12	0.77	0.7	0
5464	id2004571	2	9511405	0.52	0.53	0.12	1.2	0.03	0.45	0.02	0	0.63	0
5493	id2004789	2	10016343	0.51	0.03	0.04	0.78	0.03	1.76	1.82	0.43	0.29	0
5496	id2004799	2	10044527	0.87	0.22	0.31	0.63	0.03	1.42	2.27	0.91	0.32	0
5517	id2004889	2	10217547	0.08	0.39	0.32	0.54	0.03	0.35	0.15	0.49	0.29	0
5740	id2006751	2	16881777	0.29	0.05	0.32	0.27	0.03	0.37	0.04	0.13	0.26	0
5835	id2007378	2	18521952	0.54	0.77	0.17	0.4	0.03	0.56	0.11	0.05	0.61	0
5861	id2007461	2	18779718	0.47	0.39	0.02	0.06	0.03	0.27	0.54	0.65	0.02	0
5874	id2007507	2	19166796	0.84	0.37	0.38	0.24	0.03	0.28	0.04	0.12	0.22	0
6035	id2008498	2	21174943	0.06	0.1	0.65	0.21	0.03	0.14	0.2	0.01	0.04	0
6043	id2008552	2	21361775	0.5	0.2	0.34	0.04	0.03	0.23	0.08	0.02	0.56	0
6054	id2008611	2	21528709	0.49	0.53	0.01	0.91	0.03	0.21	0.18	0.16	2.19	0
6168	id2009222	2	23114153	0.1	0.08	0.44	0.21	0.03	0.74	0.39	0.26	1.86	0
6246	id2009715	2	23772774	1.26	0.48	0.42	0.16	0.03	0.01	0.24	0.06	0.51	0
6393	id2010521	2	24683703	0.65	0.58	0.36	1.72	0.03	2.12	0.79	0.72	0.35	0
6396	id2010541	2	24687767	0.01	0.31	0.02	0.27	0.03	0.93	0.22	0.08	0.32	0
6426	id2010667	2	24755838	0.17	0.21	0.54	0.28	0.03	0.05	0.2	0.22	0.49	0
6449	id2010756	2	24901683	0.09	1.02	1.15	0.38	0.03	0.01	1.11	1.52	0.45	0
6484	id2010896	2	25139177	0.21	0.02	0.33	1.18	0.03	1.18	0.06	0.76	1.01	0
6495	id2010947	2	25241645	0.46	0.26	0.22	0.15	0.03	0.19	0.34	0.05	0.47	0
6577	id2011381	2	26006325	0.54	0.38	0.52	0.06	0.03	0.12	0.2	0.52	0.14	0
6594	id2011481	2	26209442	0.42	0	0.73	0.98	0.03	0.46	0.73	0.1	0.31	0
6608	id2011571	2	26379235	0.35	0.94	0.07	1	0.03	1.76	1.76	0.65	0.22	0
6681	id2012157	2	27907956	0.12	0.57	0.02	0.02	0.03	0.11	0.07	0.43	0.13	0
6696	ud2001669	2	28081938	0.47	0.17	0.9	0.1	0.03	0.52	0.2	0.79	0.16	0
6703	id2012253	2	28180244	0.11	0.48	0.07	0.07	0.03	0.08	0.09	0.17	0.05	0
6710	id2012278	2	28231209	1.02	0.84	0.87	0.04	0.03	0.76	0.23	0.12	0.27	0
6737	id2012418	2	28548512	0.27	1.01	0.14	0.06	0.03	0.32	0.1	0.07	0.5	0
6745	id2012462	2	28681850	0.64	0.4	0.07	0.23	0.03	0.45	0.65	0.21	0.4	0
6839	id2012895	2	29437695	0.81	0.19	0.71	0.44	0.03	0.43	0.09	1.03	0.05	0
6847	id2012944	2	29479481	1.89	0.27	0.18	0.15	0.03	0.09	0.79	0.73	0.09	0
6858	id2012980	2	29519619	0.22	0.04	0.02	0.06	0.03	0.01	0.3	0.65	0.76	0
6861	id2013013	2	29546212	1.47	0.61	0.3	0.09	0.03	0.07	0.63	0.81	0.43	0
6932	id2013409	2	30268195	0.55	0.01	0.1	0.42	0.03	0.05	1.02	0.46	0.25	0
6994	id2013752	2	30867277	0.01	0.09	0.3	0.32	0.03	0.23	0.02	0.21	0.43	0
7002	id2013781	2	30921795	0.37	0.1	0.05	0.33	0.03	0.07	0.43	0.35	0.04	0
7038	id2014034	2	31532327	0.3	0.19	0.01	0.33	0.03	1.23	0.5	0.48	0.59	0
7049	id2014064	2	31608723	0.03	0.3	0.14	0.04	0.03	0.27	0.4	1.04	0.12	0
7070	id2014283	2	32020499	0	0.03	0.91	0.48	0.03	0	0.04	0.61	0.04	0
7209	id2015186	2	33974751	0.12	0.22	1.06	0.38	0.03	0.39	0.4	0.15	0.21	0
7240	id2015368	2	34323748	0.14	0.11	0.65	0.28	0.03	0.2	0.93	0.21	0.04	0
7329	id2015945	2	35045883	0.4	0.59	1.69	0.62	0.03	1.48	0.39	0.57	0.56	0
7525	id3000238	3	566469	0.72	0.22	0.2	0.02	0.03	0.42	0.53	0.25	0.22	0
7527	id3000259	3	605996	0.86	0.32	0.75	1.08	0.03	1.72	0.84	0.47	0.27	0
7584	ud3000071	3	1244163	0.1	0.29	0.57	0.08	0.03	0.02	0.08	0.45	0.68	0
7597	ud3000085	3	1343210	0.37	0.12	0.49	0.03	0.03	0.1	0.1	0.18	0.6	0
7651	id3001063	3	1872277	0.35	0.37	0.02	0.55	0.03	0.46	0.7	0.69	0.18	0
7779	id3001812	3	3384772	0.01	0.41	0.62	0.46	0.03	0.36	0.23	0.2	0.22	0
7792	id3001940	3	3548668	0.22	0.1	1.04	0.13	0.03	0.05	0.6	3	0.07	0
7848	id3002426	3	4286695	0.35	0.19	0.06	0.11	0.03	0.36	0.7	1.88	0.03	0
7881	id3002777	3	4715481	0.41	0.72	0.46	0.5	0.03	0.11	0.06	0.69	0.48	0
7908	id3003021	3	5046413	0.17	1.11	0.01	0.48	0.03	0.1	0.1	0.02	0.17	0
7930	id3003277	3	5596234	0.29	0.68	0.64	0.32	0.03	0.32	0.1	0.02	0.48	0
7933	id3003306	3	5657020	0.18	0.87	0.71	0.2	0.03	0.28	0.14	0.61	0.19	0
7939	id3003331	3	5727210	0.47	1	0.72	0.33	0.03	0.14	0.05	0.91	0.48	0
7945	id3003401	3	5815618	1.01	0.1	0.3	0.05	0.03	0.11	0.13	0.33	0.04	0
8065	id3004084	3	7522579	0.05	0.09	0.29	0.18	0.03	0.06	0.13	0.03	0.35	0
8074	id3004152	3	7679689	0.25	0.05	0.61	0.14	0.03	0.14	0.35	0.26	0.04	0
8079	id3004167	3	7742296	0.25	0.05	0.61	0.14	0.03	0.14	0.35	0.26	0.04	0
8087	id3004271	3	7992431	0.28	0.7	0.79	0.44	0.03	0.24	0.04	0.55	0.45	0
8150	id3004563	3	8682308	0.19	0.75	1.13	0.67	0.03	0.55	0.05	0.27	0.53	0
8164	id3004612	3	8759768	0.4	1.03	0.04	1.69	0.03	2.03	0.59	0.12	0.6	0
8166	id3004618	3	8763444	0.84	0.16	0.42	0.67	0.03	0.58	0.05	0.96	0.92	0
8183	id3004687	3	8866851	0.1	0.27	0.69	0.83	0.03	0.51	0.21	0.19	0.69	0
8235	id3004859	3	9412012	0.38	0.38	0	0.38	0.03	0.17	0.35	0.67	0.22	0
8470	id3006449	3	12533272	0.31	0.3	0.28	0.42	0.03	0.01	1.66	0.87	0.61	0
8497	id3006590	3	12718421	0.25	0.4	0.22	0.25	0.03	0.49	0.62	0.46	0.84	0
8566	id3006967	3	13849123	0.24	0.08	0.28	0.11	0.03	0.11	0.17	0.2	0	0
8727	id3007796	3	15564425	0.04	0.26	0.17	0.54	0.03	0.96	2.44	0.02	0.39	0
8825	id3008301	3	16575305	0.08	0.21	0.53	0.47	0.03	0.39	0.39	0.17	0.62	0
8876	id3008438	3	17049530	0.14	0.15	0.32	0.12	0.03	0.89	0.32	0.31	0.42	0
8908	id3008667	3	17773502	0.03	0.28	0.3	0.35	0.03	1.15	0.66	0.14	0.02	0
9000	id3009182	3	18791789	0.27	0.33	0.53	0.61	0.03	0.34	0.12	0.37	1.14	0
9086	id3009600	3	20561320	0.46	0.05	0.6	0.03	0.03	0.17	0.01	0.66	0.46	0
9134	id3009936	3	21210275	0.19	0.83	0.47	0.05	0.03	0.02	0.08	0.17	0.06	0
9198	id3010333	3	22260741	0.03	0.35	0.3	0.12	0.03	0.97	0.21	0.94	1.55	0
9288	id3010869	3	24493606	1.09	0.36	0.52	0.07	0.03	0.19	0.01	0.16	0.64	0
9432	id3011803	3	27495758	0.5	0.2	0.2	0.09	0.03	0.11	0.52	0.16	0.14	0
9436	id3011809	3	27497072	0.24	0.27	0.1	0.41	0.03	0.03	0.45	0.11	0.18	0
9460	id3011848	3	27509269	0.07	0.01	0.08	0.35	0.03	0.94	0.46	0.9	0.13	0
9490	id3011890	3	27542335	0.67	0.26	0.45	0.15	0.03	0.24	1.06	0.66	0.07	0
9493	id3011897	3	27543327	0.03	0.38	0.07	0.45	0.03	1.53	0.5	0.89	0.06	0
9634	dd3000469	3	27657065	1.02	0.8	0.48	0.23	0.03	0.43	0.11	0.99	0.05	0
9649	id3012120	3	27666302	0.85	0.97	0.65	0.27	0.03	0.32	0.03	0.63	0.11	0
9653	dd3000521	3	27666541	0.53	0.27	0.43	0.04	0.03	0.75	0.07	0.18	0.09	0
9657	dd3000525	3	27666936	1.4	0.96	0.18	0.12	0.03	0.46	0.62	0.15	0.01	0
9667	id3012124	3	27673398	0.56	0.6	0.37	0.29	0.03	0.2	0.37	0.55	0.23	0
9734	id3012235	3	27707417	0.25	0.34	0.35	0.32	0.03	0.32	0.02	0.05	0.15	0
9737	id3012243	3	27709885	0.26	0.54	0.34	0.46	0.03	0.61	0.09	0.02	0.14	0
9808	dd3000942	3	27789127	0.04	0.02	0.06	0.12	0.03	0.31	0.02	0.07	0.1	0
9846	dd3001058	3	27842610	0.48	0.21	0.48	0.02	0.03	0.26	0.32	0.18	0.01	0
10059	id3013755	3	29216470	0.02	0.54	0.21	0.02	0.03	0.07	0.25	0.03	0.06	0
10073	id3013811	3	29316842	0.3	0.33	0.2	0.13	0.03	1.52	0.15	0.14	0.12	0
10088	id3013878	3	29509861	0.3	0.33	0.2	0.13	0.03	1.52	0.15	0.14	0.12	0
10258	id3015103	3	31490277	1.05	0.15	0.05	0.05	0.03	0.03	0.05	0.06	0.05	0
10283	id3015266	3	31750622	0.4	0.02	0.38	0.71	0.03	0.17	0.06	0.81	0.63	0
10335	id3015763	3	32708051	0.03	1.76	0.74	1.32	0.03	0.65	0.48	0.45	0.15	0
10346	id3015833	3	32832881	0.44	3.38	0	0.46	0.03	0.52	0.29	0.14	0.08	0
10352	id3015864	3	32926134	0.27	0.06	0.62	0.68	0.03	0.43	0.09	1.94	0.23	0
10364	id3015963	3	33073550	0.14	0.17	0.04	0.11	0.03	0.02	0.13	0.16	0.4	0
10374	id3016036	3	33143446	0.14	0.17	0.04	0.11	0.03	0.02	0.13	0.16	0.4	0
10376	id3016051	3	33189960	0.14	0.17	0.04	0.11	0.03	0.02	0.13	0.16	0.4	0
10434	ud3001804	3	34045632	0.16	0.1	0.59	0.09	0.03	0.09	0.81	0.38	0.09	0
10567	id3017393	3	35284364	1.35	0.03	2.1	0.19	0.03	0.03	0	0.66	0.13	0
10724	id3018479	3	36322373	0.31	0.17	0.01	0.25	0.03	0.03	0.17	0.06	0.87	0
10780	id4000272	4	474124	0.54	0.43	0.05	0.28	0.03	0.72	2.38	0.72	0.2	0
10814	id4000512	4	912102	0.82	0.01	0.04	0.49	0.03	0.96	1.06	0.09	0.05	0
10862	id4000806	4	1758758	0.13	0.51	1.59	1.12	0.03	0.77	0.01	0.53	0.27	0
10927	ud4000213	4	2880025	0.32	0.28	0.07	0.5	0.03	0.03	0.01	0.13	0.02	0
10945	id4001463	4	3559883	0.14	0.78	1.05	0.73	0.03	0.2	0.17	0.13	1.26	0
10949	id4001482	4	3632546	0.4	0.48	1.42	1.12	0.03	0.03	0.13	0.5	0.41	0
11193	id4003011	4	8681916	0.14	0.64	0.06	0.01	0.03	0.4	0.63	0.1	0.27	0
11279	id4003939	4	13426250	0.02	0.54	0.11	0.57	0.03	1.39	0.24	0.14	0.09	0
11329	id4004130	4	14069444	0.22	0.2	0.8	1.28	0.03	0.33	0.48	0.15	0.32	0
11453	id4004901	4	17185622	0.62	1.21	0.13	0.53	0.03	1.61	2.17	0.24	0.07	0
11518	id4005286	4	18171163	0.31	0.65	0.79	0.13	0.03	0.05	0.04	1.15	0.34	0
11578	id4005511	4	19104167	0.48	0.25	0.41	0.43	0.03	0.51	0.12	0.17	1.64	0
11580	id4005520	4	19108898	0.57	0.3	0.4	0.28	0.03	0.34	0.24	0.24	1.45	0
11586	id4005527	4	19184745	0.38	0.87	0.46	0.17	0.03	0.21	0.28	0.41	0.33	0
11618	id4005682	4	19566660	1.66	0.97	0.45	0.76	0.03	0.61	0.73	0.59	0.57	0
11657	id4005843	4	19893720	0.46	0.38	1.15	0.08	0.03	0.14	0.35	0.08	0.18	0
11667	id4005873	4	19934389	0.01	0	0.08	0.19	0.03	0.51	0.17	0.04	0.05	0
11807	id4006890	4	21380221	0.15	1.19	0.33	0.57	0.03	0.99	0.36	0.65	2.22	0
11815	id4006915	4	21463577	0.94	2.86	0.9	0.26	0.03	0.25	0.32	0.02	1.43	0
11831	id4006981	4	21550386	0.31	0.25	0	0.1	0.03	0.55	0.13	0.29	0.02	0
11832	id4006984	4	21550767	0.71	1.53	0.15	0.35	0.03	0.99	0.68	0.85	1.31	0
11869	id4007149	4	21901538	0.98	1.47	0.1	1.37	0.03	0.66	0.46	0.82	0.74	0
11874	id4007172	4	22009332	0.02	0.29	0.15	0.19	0.03	0.09	0.12	0.21	1.21	0
11915	id4007429	4	22418526	0.29	0.4	0.29	0.06	0.03	0.71	0.14	0.52	0.67	0
11929	id4007489	4	22566038	0	0.56	1.18	0.11	0.03	0.27	0.26	1.36	0.01	0
11962	id4007617	4	23082372	0.19	0.17	1.82	0.42	0.03	0.54	0.04	1.47	0.18	0
12012	id4007817	4	23706539	0.97	0.81	0.08	0.71	0.03	0.4	0.02	0.22	0.21	0
12025	id4007905	4	23961561	0.91	0	0.38	0.05	0.03	0.04	1.09	0.05	0.02	0
12027	id4007911	4	23964568	0.91	0	0.38	0.05	0.03	0.04	1.09	0.05	0.02	0
12028	id4007913	4	23964794	0.91	0	0.38	0.05	0.03	0.04	1.09	0.05	0.02	0
12031	id4007920	4	24001149	0.91	0	0.38	0.05	0.03	0.04	1.09	0.05	0.02	0
12033	id4007924	4	24002530	0.91	0	0.38	0.05	0.03	0.04	1.09	0.05	0.02	0
12037	id4007948	4	24028569	1.02	0.67	0.92	0.32	0.03	0.05	0.54	0.95	0.32	0
12111	id4008337	4	24987862	0.09	0.25	0.01	0.02	0.03	0.18	0.01	0.1	0.02	0
12151	id4008505	4	25578444	0.02	0.57	0.24	0.16	0.03	0.25	0.4	0.12	0.66	0
12164	id4008645	4	26421432	0.32	0.42	1.21	0.33	0.03	0.31	0.55	0.51	1.06	0
12203	id4008833	4	27216475	0.11	0.09	0.79	0.04	0.03	0.51	0.4	0.42	1.19	0
12209	id4008904	4	27300625	0.36	0.44	0.97	0.4	0.03	0.97	0.06	0.61	0.31	0
12242	id4009079	4	27764223	0.86	0.37	0.16	0.86	0.03	1.15	0.63	0.03	0.79	0
12289	id4009303	4	28233656	0.81	0.14	0.07	0.06	0.03	0.01	0.23	0.47	0.36	0
12294	id4009319	4	28306275	0.64	0.67	0.08	0.21	0.03	0.24	0.26	0.34	0.57	0
12445	id4010073	4	30132950	0.16	0.11	0.3	0.14	0.03	0.32	0.35	0.23	0.39	0
12510	id4010397	4	30707407	0.42	0.31	0.33	0.96	0.03	1.76	2.21	0.75	0.51	0
12607	id4010753	4	31506305	0.01	0.53	0.18	0.15	0.03	0.07	0.35	0.08	0.2	0
12807	id4011593	4	33259900	0.38	0.52	0.01	0.15	0.03	0.18	0.11	1.28	0.17	0
12942	id4012429	4	35318138	0.83	0.46	0.2	0.19	0.03	0.02	0.04	0.31	0.55	0
12949	id4012480	4	35384439	0.1	1.05	0.92	0.11	0.03	0.44	0.12	0.41	0.32	0
12957	id4012540	4	35440515	0.56	0.07	2.3	0.41	0.03	1.45	0.08	0.02	0.24	0
12961	id5000008	5	40128	0.49	0.2	0.02	0.8	0.03	0.76	0.19	0.24	0.33	0
12964	id5000028	5	65465	0.65	0.34	0.71	0.09	0.03	0.39	0.15	0.22	0.22	0
13080	id5000715	5	1052409	0.99	0.27	0.75	0.41	0.03	0.71	0.11	0.62	0.69	0
13104	id5000845	5	1227874	0.33	0.34	0.4	0.4	0.03	0.36	0.24	0.05	0.06	0
13107	id5000854	5	1240650	0.02	0.7	0.35	0.01	0.03	0.03	0.21	0.71	0.57	0
13112	id5000877	5	1259524	0.4	0.63	0.34	0.59	0.03	0.45	0.31	0.1	0.1	0
13138	id5000983	5	1506761	0.48	0.14	0.17	0.26	0.03	0.31	0.56	0.06	1.14	0
13198	id5001470	5	2570081	0.06	0.28	0.29	0.58	0.03	0.27	0.39	2.18	0.01	0
13220	id5001667	5	2935086	0.03	0.23	1.89	0.4	0.03	0.12	0.67	0.13	0.47	0
13265	id5001919	5	3312085	0.06	0.46	0.01	1.26	0.03	0.8	0.29	1.42	0.89	0
13342	id5002340	5	4405039	0.17	0.28	0.26	0.02	0.03	0.49	0.74	0.52	1.45	0
13343	id5002343	5	4406266	0.17	0.28	0.26	0.02	0.03	0.49	0.74	0.52	1.45	0
13344	wd5000184	5	4431423	0.18	0.06	0.07	0.07	0.03	0.58	0.84	0.27	2	0
13365	id5002502	5	4789709	0.27	0.2	0.21	0.08	0.03	0.92	1.55	1.23	1.27	0
13369	id5002510	5	4790937	0.14	0.22	0.31	0.02	0.03	0.25	0.51	0.73	1.43	0
13472	id5003148	5	6107796	0.32	0.67	0.02	0.15	0.03	0.23	0.23	1.43	0.12	0
13509	id5003332	5	6667110	0.3	0.24	0.35	0.85	0.03	0.41	0.83	1.11	0.39	0
13541	id5003522	5	6992696	0.06	0.82	0.17	0.69	0.03	0.06	0.1	1.09	0.14	0
13581	id5003780	5	7400155	0.12	0.15	1.06	0.41	0.03	0.22	0.48	0.25	0.28	0
13594	id5003847	5	7625717	0.22	0.3	0	0.05	0.03	0.04	0.54	0.12	0.53	0
13598	id5003910	5	7661541	0.15	0.27	0.39	0.03	0.03	0.26	0.02	0.01	0.1	0
13648	id5004222	5	8283253	0.27	0.34	0.38	1.28	0.03	1.29	0.12	0.07	0.48	0
13927	id5005755	5	14079922	0.04	0.42	0.48	0.8	0.03	0.5	1.95	0.3	0.1	0
13949	id5005884	5	14413684	0.04	0.74	0.43	0.89	0.03	0.58	2.29	0.55	0.26	0
13982	id5006087	5	14903157	0.43	0.69	0.29	0.28	0.03	0.86	0.35	0.57	0.79	0
14031	id5006270	5	15640771	0.07	0.46	0.28	0.38	0.03	0.29	0.6	0.29	0.44	0
14066	id5006528	5	16296541	0.4	0.61	0.07	0.89	0.03	0.15	0.19	0.36	0.86	0
14069	id5006555	5	16373377	0.51	1.01	0.26	1.08	0.03	0.09	0.25	0.36	0.98	0
14076	id5006611	5	16477705	1.14	0.28	0.02	0.72	0.03	0.7	0.56	0.11	0.58	0
14101	ud5000727	5	16750492	0.21	0.63	0.34	0.04	0.03	1.26	0.5	0.1	0.19	0
14133	id5006910	5	17215348	0.2	0.29	0.14	0.14	0.03	0.37	0.28	0.84	0.29	0
14162	id5007278	5	18114723	0.05	0.27	1.17	0.54	0.03	0.47	0.07	0.7	0.89	0
14223	id5007779	5	19132392	0.27	0.23	0.52	0.28	0.03	0.16	0.45	0.32	0.81	0
14225	id5007791	5	19157098	0.34	0.31	0.34	0.29	0.03	0.26	0.6	0.13	0.53	0
14240	id5007974	5	19504567	0.21	0.29	0	0	0.03	0.75	0.38	0	0.12	0
14242	id5007992	5	19548013	0.62	0.28	0.2	0.03	0.03	0.17	0.51	0.34	0.01	0
14251	id5008054	5	19724876	0.36	0.5	0.15	0.67	0.03	0.03	0.23	0.23	0.44	0
14279	id5008250	5	19993818	0.47	0.2	0.76	0.38	0.03	0.65	0.1	0.09	0.53	0
14298	id5008494	5	20321109	0.27	0.03	0.34	0.08	0.03	0.02	0.07	0.34	0.43	0
14303	id5008513	5	20382331	0.66	0.42	0.04	0.23	0.03	0.3	0.31	0.43	0.52	0
14555	id5010489	5	23427541	0.05	0.51	0	0.56	0.03	0.43	0.46	0.38	0.31	0
14609	id5010882	5	23997001	0.15	0.57	0.06	0.48	0.03	0.17	0.37	0.17	0.27	0
14637	id5011133	5	24232658	0.24	0.5	0.09	0.06	0.03	0.51	0.72	0.1	0.82	0
14701	id5012001	5	25401617	0.79	0.18	0.03	0.63	0.03	0.27	0.61	0.43	1.36	0
14735	wd5002914	5	26015024	0.02	0.85	0.4	0.34	0.03	0.11	0.24	0.4	0.2	0
14751	id5012489	5	26289783	0	1.08	0.07	0.32	0.03	0.09	0.5	0	0.11	0
14900	id5013683	5	27898854	0.24	0.65	0.77	0.48	0.03	0.76	0.45	0.45	0.83	0
14957	id5014201	5	28445623	0.59	0.23	0.26	0.12	0.03	0.06	0.22	0.48	0.02	0
14960	id5014250	5	28487807	0.47	0.55	0.4	0.23	0.03	0.47	0.04	0.31	0.92	0
14991	id5014488	5	28832924	0.54	1	0.66	0.59	0.03	1.02	0.25	0.27	0.27	0
15015	id5014687	5	29132217	0.18	0.09	0.05	0.1	0.03	0.57	0.06	0.12	0.3	0
15057	id5015026	5	29589598	0.27	0.66	0.63	0.26	0.03	0.05	0.04	0.59	0.2	0
15064	id5015053	5	29620299	0.43	0.49	0.02	0.21	0.03	0.54	0.1	0.43	0.09	0
15176	ud6000051	6	1049167	0.47	0.19	0.17	0.78	0.03	1.15	0.16	0.52	0.48	0
15258	id6001306	6	1765415	0.08	0.85	0.06	0.85	0.03	0.12	0.37	0.23	0.53	0
15334	id6001838	6	2385133	0.47	0.2	0.43	0.39	0.03	0.44	0.38	0.14	0.06	0
15344	id6001888	6	2502899	0.59	0.12	0.11	1.1	0.03	1.66	0.49	0.87	1.79	0
15412	id6002245	6	2902074	0.32	0.32	0.3	0.09	0.03	0.18	0.56	0.05	0.12	0
15432	id6002372	6	3038505	1.2	0.6	0.04	0.02	0.03	0.83	0.25	0.09	0.18	0
15454	id6002518	6	3138055	0.03	0.21	0.62	0.63	0.03	0.11	0.66	0.3	1.05	0
15468	id6002580	6	3220322	0.9	0.03	0.27	0.24	0.03	0.57	0.02	0.33	0.12	0
15495	id6002721	6	3322624	0.6	0.36	0.06	0.06	0.03	0.36	0.51	0.49	0.26	0
15618	id6003347	6	4732972	0.08	0.13	0.07	0.43	0.03	0.03	0.22	0.22	1.01	0
15659	id6003498	6	5187012	0.88	1.96	0.17	0.79	0.03	0.19	0.83	0.74	0.23	0
15678	id6003556	6	5532642	0.09	0.29	0.82	0.39	0.03	0.67	0.03	0.7	0.25	0
15686	id6003587	6	5577626	0.09	0.11	0.27	0.08	0.03	0.18	0.28	1.17	0.02	0
15689	id6003599	6	5629924	0.06	0.07	0.51	0.22	0.03	0.02	0.33	0.7	0.01	0
15714	id6003796	6	5937998	0.24	0.26	0.14	1.34	0.03	0.74	1.2	0.08	0.45	0
15753	id6003992	6	6250212	0.84	0.12	0.04	0.28	0.03	0.04	0.18	0.92	0.08	0
15931	id6004986	6	7924636	0.17	0.91	0.69	0.13	0.03	0.16	0.12	0.05	0.33	0
15936	id6005074	6	8014033	0.18	1.04	0.56	0.12	0.03	0.23	0.03	0	0.36	0
15940	id6005099	6	8037334	0.14	0.96	0.42	0.34	0.03	0.38	0.14	0.04	0.25	0
15964	id6005315	6	8183043	0.39	0.15	0.05	0.36	0.03	0.39	0.44	0.01	0.11	0
16017	id6005607	6	8726683	0.38	0.26	0.33	0.35	0.03	0.32	0.04	0.28	0.03	0
16021	id6005649	6	8764584	0.38	0.26	0.33	0.35	0.03	0.32	0.04	0.28	0.03	0
16022	id6005650	6	8764642	0.38	0.26	0.33	0.35	0.03	0.32	0.04	0.28	0.03	0
16124	id6006407	6	10376226	0.21	0.03	0.24	1.32	0.03	0.39	0.02	0.09	0.84	0
16193	id6007011	6	11102265	0.48	0.29	0.14	0.4	0.03	0.05	0.4	0.05	0.93	0
16236	id6007312	6	11692013	0.55	0.15	0.15	0.96	0.03	0.22	1.31	0.29	0.5	0
16289	id6007608	6	12434917	0.3	0.17	0.49	0.93	0.03	0.18	0.48	1.12	0.33	0
16290	id6007612	6	12435549	0.15	0.2	0.65	1.17	0.03	0.34	0.47	1.35	0.3	0
16348	id6008045	6	13442381	0.6	0.42	0.25	0.65	0.03	0.1	0.91	0.69	0.34	0
16372	id6008290	6	13799339	0.3	0.05	0.02	0.58	0.03	0.29	1.41	0.17	0.01	0
16502	id6009062	6	15538875	0.44	0.44	0.97	0.34	0.03	0.54	1.51	0.32	0.59	0
16542	id6009245	6	16220863	0.42	0.44	0.92	0.47	0.03	0.83	1.16	0.45	0.37	0
16570	id6009395	6	16476150	0.41	0.29	0.77	0.47	0.03	0.89	0.76	0.3	0.51	0
16700	id6010280	6	19428585	0.34	0.01	0.78	0.59	0.03	0.07	0.2	0.48	0.55	0
16704	id6010329	6	19496588	0.48	0.08	0.7	0.28	0.03	0.95	0.58	0.36	0.33	0
16709	id6010418	6	19617251	0.41	0.05	0.4	0.12	0.03	0.44	1.24	0.24	1.18	0
16710	id6010434	6	19661705	0.22	0.16	0.11	0.26	0.03	0.15	0.22	0.28	0.66	0
16785	id6010989	6	20902343	0.41	0.11	0.15	0.17	0.03	0.6	0.02	0	0.98	0
16838	id6011356	6	21656272	0.28	0.64	0.09	0.1	0.03	0	0.01	0.23	0.67	0
16872	id6011504	6	22123457	0.15	0.15	0.51	1.25	0.03	0.68	0.54	0.91	0.05	0
16900	id6011662	6	22392502	0.47	0.51	0.17	0.5	0.03	0.3	0.14	0.21	0.13	0
16930	id6011967	6	23141189	0.02	0.1	0.25	0.28	0.03	1.56	0.68	0.07	0.05	0
16975	id6012291	6	23773371	0.13	0.47	1.4	1.81	0.03	1.44	0.29	0.23	0.24	0
17016	wd6003061	6	24084915	0.42	0.12	0.14	0.49	0.03	0.1	0.09	0.61	0.04	0
17194	id6013715	6	25713970	0.33	0.83	0.49	0.06	0.03	0.17	0.09	0.46	1.26	0
17202	id6013784	6	25789552	0.72	0.16	0.85	0.13	0.03	0.19	0.26	0.59	0.45	0
17287	id6014813	6	26631895	0.37	0.03	0.55	1.31	0.03	1.35	0.34	0.3	0.01	0
17333	id6015161	6	27025021	0.84	0.18	1.9	0.07	0.03	0.04	0.75	0.03	0.06	0
17360	id6015486	6	27304132	0.33	1.17	0.9	0.29	0.03	0.79	0.02	0.07	0.86	0
17362	id6015493	6	27326725	0.3	1.01	0.92	0.42	0.03	0.84	0.1	0.06	1.13	0
17401	id6015664	6	27528401	0	0.36	0.14	0.46	0.03	0.72	0.65	0.2	0.22	0
17508	id6016262	6	28504103	0.39	0.36	0.07	0.26	0.03	0.71	0.35	0.78	0.44	0
17511	ud6001200	6	28586123	0.04	0.3	0.57	0.14	0.03	0.06	0.22	0.08	0.07	0
17520	id6016345	6	28674461	0.34	0.32	0.04	0.03	0.03	0.3	0.07	1.11	0.39	0
17645	ud6001330	6	30786671	0.17	0.42	0.87	0.24	0.03	0.59	0.16	0.24	0.02	0
17743	id7000198	7	1111307	0.14	0.01	0.24	0.14	0.03	0.04	0.16	2.01	0.26	0
17746	id7000205	7	1120046	0.14	0.01	0.24	0.14	0.03	0.04	0.16	2.01	0.26	0
17788	id7000323	7	1778516	0.01	0.24	0.4	0.12	0.03	0.28	0	0.1	0.94	0
17804	id7000365	7	2035108	0.12	0.54	0.53	0.18	0.03	0.14	0.17	0.36	1.14	0
17808	id7000370	7	2069461	0.16	0.58	0.56	0.27	0.03	0.15	0.22	0.37	1.16	0
17857	ud7000242	7	3365550	0.1	0.07	0.36	0.17	0.03	0.02	0.61	0.13	0.71	0
17948	ud7000449	7	5531826	0.85	0.17	0.05	0	0.03	0.01	1.18	0.33	0.05	0
18008	id7001063	7	6629615	0.19	0.12	0.19	1.01	0.03	1.6	3.64	0.14	0.17	0
18029	id7001179	7	7031799	0.11	0.3	0.89	0.59	0.03	0.32	0.07	0.07	0.31	0
18075	id7001397	7	7840226	0.09	1.42	0.8	0.12	0.03	0.05	1.56	0.91	0.16	0
18079	id7001412	7	7901758	0.7	0.14	0.07	0.05	0.03	0.19	0.82	0.84	0.29	0
18187	id7001812	7	10160977	0.29	0.01	0.41	0.89	0.03	0.64	0.32	0.18	1.88	0
18221	id7001908	7	10806068	0.32	0.23	0.01	0.44	0.03	0.2	0.91	0.03	0.69	0
18266	id7002118	7	12882228	0.33	0.01	0.62	0.15	0.03	0.85	0.24	0.15	1.57	0
18278	id7002164	7	13210173	0.37	0.29	0.84	0.37	0.03	0.83	0.13	0.17	1.76	0
18304	id7002338	7	14725475	0.77	0.76	0.75	0.05	0.03	0.09	0.69	0.15	0.19	0
18310	ud7001023	7	14955837	0.17	0.11	0.23	0.09	0.03	0.19	0.16	0.31	0.33	0
18372	id7002626	7	16379723	0.91	0.36	0.04	0.36	0.03	0.17	0.11	0.2	0.1	0
18387	wd7002408	7	16743442	0.03	0.04	0.55	0.3	0.03	0.79	0.12	0.28	0.07	0
18390	id7002688	7	16802932	0.15	0.01	0.53	0.3	0.03	0.76	0.05	0.17	0.21	0
18391	wd7002444	7	16851329	0.29	0.14	0.3	0.23	0.03	0.58	0.05	0.09	0.18	0
18392	ud7001133	7	16869270	0.15	0.01	0.53	0.3	0.03	0.76	0.05	0.17	0.21	0
18393	id7002690	7	16869534	0.17	0.07	0.46	0.28	0.03	0.77	0.08	0.16	0.21	0
18499	ud7001331	7	18898340	0.21	0.17	0.11	0.05	0.03	0.04	0.17	0.5	0.11	0
18578	ud7001465	7	20693797	0.33	0.67	0.34	0.02	0.03	0.03	0.13	0.18	0.48	0
18580	id7003264	7	20748426	0.43	0.37	0.68	0.13	0.03	0.22	0.18	0.06	0.53	0
18582	id7003267	7	20749572	0.43	0.37	0.67	0.11	0.03	0.23	0.18	0.06	0.53	0
18653	wd7003065	7	21914361	0.29	0.96	0.51	0.14	0.03	0.25	1.18	0.27	0.49	0
18701	wd7003185	7	22477031	0.28	0.15	0.01	0.43	0.03	1.01	0.96	0.02	0.38	0
18764	id7004212	7	23535362	0.01	0.38	0.61	0.73	0.03	0.56	0.43	0.13	0.26	0
18938	id7004936	7	25949186	0.04	0.54	0.47	0.2	0.03	0.28	0.71	0.34	0.19	0
19034	id7005365	7	27067897	0.37	0.67	0.18	0.32	0.03	0.5	0.13	0.66	0.41	0
19140	id7005792	7	28835106	0.17	0.31	0.54	0.19	0.03	0.12	0.19	0.07	0.67	0
19141	id7005797	7	28841829	0.17	0.31	0.55	0.19	0.03	0.12	0.19	0.07	0.67	0
19232	id8000100	8	356500	0.3	0.3	1.61	0.02	0.03	0.24	0.56	0.14	0.03	0
19236	id8000119	8	384521	0.56	0.17	0.48	0.81	0.03	0.51	0.4	0.01	0.25	0
19258	id8000205	8	570723	1.06	0.06	0.07	0.04	0.03	0.7	0.08	0.16	0.33	0
19410	id8000965	8	3068192	0.52	0.45	0.87	0.1	0.03	0.42	0.05	0.36	1.05	0
19414	id8000984	8	3109384	0.52	0.45	0.87	0.1	0.03	0.42	0.05	0.36	1.05	0
19418	id8000994	8	3113619	0.51	0.44	0.87	0.12	0.03	0.42	0.04	0.36	1.06	0
19546	id8001554	8	4702997	0.53	0.04	0.15	0.43	0.03	1.19	0.2	0.75	0.37	0
19549	id8001561	8	4711633	0.53	0.04	0.15	0.43	0.03	1.19	0.2	0.75	0.37	0
19581	id8001737	8	5379237	0.04	1.35	0.02	1.36	0.03	0.91	0.28	1.54	0.73	0
19590	id8001780	8	5423025	0.3	0.16	0.08	0.98	0.03	1	1.32	0.67	0.34	0
19672	id8002208	8	6262541	1.2	0.23	0.06	0.09	0.03	0.42	2.1	0.06	0.57	0
19748	id8002604	8	8483033	0.14	0.69	0.03	0.12	0.03	0.02	0.83	1.54	0.85	0
19764	id8002642	8	8577173	0.45	0.83	0.61	0.35	0.03	0.11	0.27	0.17	0.43	0
19846	id8003037	8	9381494	2.61	0.16	0.09	0.58	0.03	2.03	0.12	1.06	1.42	0
20055	id8004343	8	16526911	0.39	0.27	0.71	0.21	0.03	0.07	0.1	0.28	0.09	0
20069	id8004476	8	16822296	0.17	0.25	0.05	0.53	0.03	0.7	0.22	0.49	1.71	0
20098	id8004658	8	17652391	0.07	0.88	0.66	0.13	0.03	0.23	0.14	0.1	0.27	0
20133	id8004828	8	18225504	0.2	0.97	0.61	0.39	0.03	0.52	0.29	0.05	1.38	0
20144	id8004850	8	18357106	0.49	0.44	0.05	0.43	0.03	0.36	0.05	0.36	1.08	0
20163	ud8001238	8	18674905	0.56	0.47	0.21	0.91	0.03	0.41	0.36	0.35	0.4	0
20183	id8005039	8	19000756	0.11	0.2	0.24	0.27	0.03	0.36	0.14	0.33	3.45	0
20211	id8005149	8	19341496	0.38	0.01	0.71	0.13	0.03	0.56	0.47	0.16	0.65	0
20289	id8005511	8	20220145	0.3	0.45	0	0.12	0.03	0.08	0.01	1.35	1.73	0
20327	id8005680	8	20794214	0.38	0.04	0.29	0.11	0.03	0.19	0.12	0.06	0.43	0
20384	id8005969	8	21447681	0.24	0.52	0.32	0.22	0.03	0.04	0.6	0.49	0.03	0
20446	id8006589	8	22996136	0.8	0.87	2.26	0.09	0.03	0.13	0.05	0.36	0.32	0
20485	ud8001601	8	24680561	0.05	2.19	0.34	0.41	0.03	0.12	0.19	0.19	0.32	0
20505	id8006910	8	25064471	0.09	1.46	0.31	0.26	0.03	0.12	0.2	0.38	0.06	0
20566	id8007105	8	26067377	0.09	0.03	0.24	0.45	0.03	0.24	0.69	0.03	0.35	0
20580	id8007144	8	26148942	0.91	0.29	0.27	0.29	0.03	0.06	0.06	0.58	0.23	0
20632	id8007359	8	26921735	1.45	0.21	0.88	0.35	0.03	0.16	0.15	0.25	0.14	0
20647	id8007448	8	27211813	0.4	0.13	0.49	0.53	0.03	1	0.27	0.24	0.04	0
20692	id8007627	8	27671124	1.05	0.27	0.02	0.29	0.03	0.97	0.04	0.01	0.18	0
20730	id8007916	8	28211672	0.01	0.34	0.21	0.82	0.03	1.22	0.11	0.21	0.6	0
20748	id9000071	9	497875	0.83	0.65	0.3	0.21	0.03	0.51	0.01	1.59	0.3	0
20755	id9000155	9	802916	0.2	0.12	0.21	0.88	0.03	0.39	0.2	0.67	0.25	0
20916	ud9000262	9	5305491	0.45	0.58	1.21	0.83	0.03	1.16	0.44	0.53	0.2	0
20939	id9001535	9	5940957	0.32	0.19	0.17	1.25	0.03	0.15	0.07	0.78	0.52	0
20940	id9001536	9	5941030	0.85	0.32	0.39	0.05	0.03	0.02	0.22	1.24	0.04	0
20978	id9001752	9	6333170	0.9	0.29	0.72	0.26	0.03	0.29	0.01	1.38	0.12	0
21031	id9001963	9	6956683	0.14	0.51	0.29	0.19	0.03	1.71	1.92	0.75	1.55	0
21035	id9001990	9	6975930	1.3	0.03	1.07	0.63	0.03	0.02	0.55	0.16	0.72	0
21037	id9001994	9	6976456	0.15	0.4	0.19	1.74	0.03	0.52	0.34	0.17	0.34	0
21125	id9002493	9	8040549	0.1	0.32	0.21	1.74	0.03	0.43	0.99	1.72	1.12	0
21142	ud9000419	9	8349249	0.21	0.43	0.01	0.45	0.03	0.07	0.62	0.47	0.97	0
21185	id9002707	9	9576617	0.24	0.27	0.3	0.03	0.03	0.01	0.23	0.08	0.38	0
21399	id9003554	9	12906269	1.54	0.08	1.96	0.62	0.03	0.94	0.12	0	0.65	0
21402	id9003574	9	12981894	0.09	0.08	0.65	0.51	0.03	0.33	0.02	0.88	0.08	0
21410	ud9000854	9	13218794	0.08	0.26	1.61	0.05	0.03	0.11	0.41	0.07	0.27	0
21413	id9003657	9	13473601	0.39	0.2	0.16	0.11	0.03	0.13	0.15	0	0.16	0
21464	id9004054	9	14634833	0.2	0.19	0.51	0.17	0.03	0.02	0.08	0.47	0.22	0
21488	id9004223	9	14992981	0.89	0.63	0	0.82	0.03	1.1	0.11	0.24	1.16	0
21550	id9004796	9	15884653	1.05	0.07	1.01	0.09	0.03	0.18	0.03	0.45	0.01	0
21553	id9004803	9	15918466	0.77	0.27	0.2	0.21	0.03	1.48	0.56	0.87	0.55	0
21732	id9006333	9	18286249	1.3	0.63	0.22	0.24	0.03	0.55	0.14	0.26	0.01	0
21861	ud9001226	9	20284604	0.49	0.06	0.4	0.6	0.03	0.25	0.31	1.43	1.57	0
22184	id10001109	10	3698439	0.86	0.06	0.14	0.15	0.03	0.19	0.37	0.08	0.24	0
22306	id10001922	10	6215208	0.25	0.43	0.34	1.32	0.03	0.18	0.65	0.09	0.34	0
22311	id10001980	10	6274320	0.24	0.44	0.34	1.32	0.03	0.18	0.65	0.09	0.34	0
22433	id10002762	10	10314771	0.35	0.06	0.17	0.47	0.03	0.25	0.27	0.01	0.28	0
22440	id10002842	10	10660702	0.42	0.78	0.55	2.09	0.03	0.36	0.3	0.46	0.3	0
22514	id10003277	10	12145891	0.38	0.15	0.03	0.1	0.03	0.19	0.15	0.4	0	0
22801	id10005538	10	18449285	0.36	0.19	0.32	0.55	0.03	0.5	2.06	1.42	0.26	0
22803	id10005556	10	18489961	0.99	0.32	0.12	1.19	0.03	0.82	2.36	0.94	0.66	0
23060	id10007137	10	22569518	0.91	0.83	0.12	0.5	0.03	0.43	0.35	0.29	0.1	0
23062	id10007152	10	22575329	0.9	0.84	0.12	0.52	0.03	0.45	0.36	0.28	0.11	0
23128	id11000166	11	885872	0	0.03	0.23	0.08	0.03	0.03	0.02	0.27	0.2	0
23157	id11000372	11	1461060	0.58	0.15	0.8	0.52	0.03	0.21	0.14	0.2	0.04	0
23170	id11000566	11	2048208	0.02	0.35	0.31	0.24	0.03	0.39	0.33	0.29	0.18	0
23174	id11000626	11	2115878	0.48	0.76	0.13	0.6	0.03	0.33	0.16	0.3	0.2	0
23192	id11000738	11	2368200	0.8	0.6	0.74	1.27	0.03	0.27	0.41	0.11	0.16	0
23264	id11001107	11	3392225	0.48	0.83	0.04	1.67	0.03	0.17	0.14	0.93	0.93	0
23301	id11001396	11	3666206	0.32	0.13	0.74	0.21	0.03	0.49	0.1	0.12	0.22	0
23340	id11001668	11	4237160	0.32	0.67	0.59	0.04	0.03	0.33	0.07	0.55	0.39	0
23384	id11001956	11	4901438	0.04	0.44	0.88	0.1	0.03	0.29	0.18	0.42	0.45	0
23406	id11002104	11	5133723	0.18	0.01	0.56	0.28	0.03	0.09	0.1	0.91	0.29	0
23461	id11002441	11	5801683	0.38	0.33	1.03	0.1	0.03	0.25	0.17	0.49	0.41	0
23466	id11002508	11	5860122	0.29	0.99	0.03	0.84	0.03	0.12	0.46	0.76	0.06	0
23503	id11002699	11	6382432	0.11	0.33	0.14	0.32	0.03	0.18	0.07	0.01	0.21	0
23520	id11002878	11	7104165	0.13	0.15	0.87	0.03	0.03	0.1	0.52	0.01	0.1	0
23566	id11003043	11	7901645	0.05	0.09	0.79	0.05	0.03	0.03	0.37	0.87	0.1	0
23625	id11003392	11	8863933	0.72	0.3	0.37	0.11	0.03	0.2	0.26	0.28	1.78	0
23636	id11003460	11	8975589	0.27	0.32	0.39	0.05	0.03	0.25	0.27	0.01	0.14	0
23695	id11003747	11	10197315	0.86	0.14	0.34	0.7	0.03	0.24	0.09	0.16	2.09	0
23724	ud11000618	11	10656197	0.13	0.35	0.7	0.13	0.03	0.09	0.04	0.65	1.95	0
23760	id11004122	11	11485938	0.19	0.06	0.1	0.33	0.03	0.2	0.07	0.64	0.29	0
23761	id11004123	11	11539008	0.39	0.2	1.44	1.29	0.03	0	0.14	0.01	0.61	0
23785	wd11001531	11	13155513	0.19	0.46	0.07	0.31	0.03	0.11	0.23	0.98	0.26	0
23796	id11004517	11	13663014	0.19	0.01	0.54	0.1	0.03	0.33	0.75	0.44	1.13	0
23823	wd11001921	11	14495309	0.42	0.27	0.08	1	0.03	0.14	0.71	0.86	0.27	0
23942	id11005542	11	16284345	0.59	0.51	0.83	0.22	0.03	0.04	0.5	0.07	0.55	0
23974	id11005858	11	16863282	0.08	0.24	0.04	0.38	0.03	0.15	0.27	0.24	0.25	0
23979	id11005900	11	16951982	1.59	0.66	1.16	0.44	0.03	0.27	0.03	0.1	0.35	0
24009	id11006099	11	17389915	0.27	2.06	0.85	0	0.03	0.04	0.57	0.47	0.28	0
24050	id11006329	11	17989874	1.53	0.03	0.02	0.89	0.03	2.46	1.13	0.42	1.13	0
24063	wd11002536	11	18167631	0.29	0.76	0.54	0.02	0.03	0.39	0.54	0.53	0.03	0
24065	ud11001047	11	18238812	0.44	1.23	0.24	0.38	0.03	0.31	0.06	0.18	0.98	0
24082	id11006416	11	18312782	0.35	1.15	0.23	0.2	0.03	0.29	0.44	0.59	0.16	0
24106	id11006582	11	18450880	1.12	0.57	0.2	0.1	0.03	0.53	0.35	0.41	0.57	0
24284	id11007635	11	20151711	0.66	0.09	0.19	0.1	0.03	0.19	0.16	0.67	0.35	0
24324	id11007828	11	20750201	0.04	0.22	0.21	0.9	0.03	0.81	0.23	0.05	1.01	0
24330	id11007844	11	20800316	0.11	1.08	1.53	0.66	0.03	0.84	0.05	0.29	0.63	0
[truncated: 24,874 more rows]

## Sheet: S3 GWAS Candidate genes
Supplementary Table S3- Candidate genes selected by GWAS
Chr	Trait	Trait2	SNP	LD Block	-LOG10 P- value	MSU 7 Locus	annotation		locus:	http://rice.plantbiology.msu.edu/analyses_search_locus.shtml
1	Root DW		id1026143	noblock	4	LOC_Os01g70780	WD40-like domain containing protein,	<1kb promoter
3	Root Length	.	Chr3 RL	LD3.1 - RL	4	LOC_Os03g18980	kinesin motor domain containing protein, expressed
3	Root Length	.	Chr3 RL	LD3.1 - RL	4	LOC_Os03g18990	expressed protein
3	Root Length	.	Chr3 RL	LD3.1 - RL	4	LOC_Os03g19000	peroxisomal biogenesis factor 11, putative, expressed
3	Root Length	.	Chr3 RL	LD3.1 - RL	4	LOC_Os03g19010	peroxisomal biogenesis factor 11, putative, expressed
3	Root Length	.	Chr3 RL	LD3.1 - RL	4	LOC_Os03g19020	PHD-finger family protein, expressed
3	Root Length	.	Chr3 RL	LD3.1 - RL	4	LOC_Os03g19030	expressed protein
3	Root Length	.	Chr3 RL	LD3.1 - RL	4	LOC_Os03g19040	expressed protein
3	Root Length	.	Chr3 RL	LD3.1 - RL	4	LOC_Os03g19050	transposon protein, putative, unclassified, expressed
3	Root Length	.	Chr3 RL	LD3.1 - RL	4	LOC_Os03g19059	anaphase-promoting complex subunit 11, putative, expressed
3	Root Length	.	Chr3 RL	LD3.1 - RL	4	LOC_Os03g19070	long cell-linked locus protein, putative, expressed
3	Root Length	.	Chr3 RL	LD3.1 - RL	4	LOC_Os03g19080	expressed protein
3	Root Length	.	Chr3 RL	LD3.1 - RL	4	LOC_Os03g19090	expressed protein
3	Root Length	.	Chr3 RL	LD3.1 - RL	4	LOC_Os03g19104	retrotransposon protein, putative, unclassified, expressed
3	Root Length	.	Chr3 RL	LD3.1 - RL	4	LOC_Os03g19120	MYB family transcription factor, putative, expressed
3	Root Length	.	Chr3 RL	LD3.1 - RL	4	LOC_Os03g19140	retrotransposon protein, putative, unclassified, expressed
3	Root Length	.	Chr3 RL	LD3.1 - RL	4	LOC_Os03g19150	retrotransposon protein, putative, unclassified, expressed
3	Root Length	.	Chr3 RL	LD3.1 - RL	4	LOC_Os03g19160	transposon protein, putative, unclassified, expressed
3	Root Length	.	Chr3 RL	LD3.1 - RL	4	LOC_Os03g19170	GCRP7 - Glycine and cysteine rich family protein precursor, expressed
3	Root Length	.	Chr3 RL	LD3.1 - RL	4	LOC_Os03g19180	GCRP8 - Glycine and cysteine rich family protein precursor, putative, expressed
3	Root Length	.	Chr3 RL	LD3.1 - RL	4	LOC_Os03g19190	TOPBP1C - Similar to DNA replication protein TOPBP1 from, expressed
3	Root Length	.	Chr3 RL	LD3.1 - RL	4	LOC_Os03g19200	DNAJ heat shock N-terminal domain-containing protein, putative, expressed
3	Root Length	.	Chr3 RL	LD3.1 - RL	4	LOC_Os03g19210	hypothetical protein
3	Root Length	.	Chr3 RL	LD3.1 - RL	4	LOC_Os03g19220	expressed protein
3	Root Length	.	Chr3 RL	LD3.1 - RL	4	LOC_Os03g19230	expressed protein
3	Root Length	.	Chr3 RL	LD3.1 - RL	4	LOC_Os03g19240	AMP-binding enzyme, putative, expressed
3	Root Length	.	Chr3 RL	LD3.1 - RL	4	LOC_Os03g19250	AMP-binding enzyme, putative, expressed
3	Root Length	.	Chr3 RL	LD3.1 - RL	4	LOC_Os03g19260	expressed protein
3	Root Length	.	Chr3 RL	LD3.1 - RL	4	LOC_Os03g19270	universal stress protein domain containing protein, putative, expressed
3	Root Length	.	Chr3 RL	LD3.1 - RL	4	LOC_Os03g19275	expressed protein
3	Root Length	.	Chr3 RL	LD3.1 - RL	4	LOC_Os03g19280	argininosuccinate lyase, putative, expressed
3	Root Length	.	Chr3 RL	LD3.1(2) - RL	4	LOC_Os03g19290	mitochondrial import inner membrane translocase subunit Tim17, putative, expressed
3	LBS	.	id3007606	LD3.4 LBS	4	LOC_Os03g26180	expressed protein
3	LBS	.	id3007606	LD3.4 LBS	4	LOC_Os03g26190	hypothetical protein
3	LBS	.	id3007606	LD3.4 LBS	4	LOC_Os03g26200	methyltransferase, putative, expressed
3	LBS	.	id3007606	LD3.4 LBS	4	LOC_Os03g26210	helix-loop-helix DNA-binding domain containing protein, expressed
3	LBS	.	id3007606	LD3.4 LBS	4	LOC_Os03g26220	expressed protein
3	LBS	.	id3007606	LD3.4 LBS	4	LOC_Os03g26229	40S ribosomal protein S9-1, putative, expressed
3	LBS	.	id3007606	LD3.4 LBS	4	LOC_Os03g26240	hypothetical protein
3	LBS	.	id3007606	LD3.4 LBS	4	LOC_Os03g26250	expressed protein
3	LBS	.	id3007606	LD3.4 LBS	4	LOC_Os03g26260	NB-ARC domain containing protein, expressed
3	LBS	.	id3007606	LD3.4 LBS	4	LOC_Os03g26280	expressed protein
3	LBS	.	id3007606	LD3.4 LBS	4	LOC_Os03g26290	retrotransposon protein, putative, unclassified, expressed
3	LBS	.	id3007606	LD3.4 LBS	4	LOC_Os03g26300	zinc finger, C3HC4 type domain containing protein, expressed
3	LBS	.	id3007606	LD3.4 LBS	4	LOC_Os03g26310	expressed protein
3	LBS	.	id3007606	LD3.4 LBS	4	LOC_Os03g26329	retrotransposon protein, putative, unclassified, expressed
3	LBS	.	id3007606	LD3.4 LBS	4	LOC_Os03g26350	transposon protein, putative, CACTA, En/Spm sub-class, expressed
3	LBS	.	id3007606	LD3.4 LBS	4	LOC_Os03g26360	expressed protein
3	LBS	.	id3007606	LD3.4 LBS	4	LOC_Os03g26370	zinc finger, C3HC4 type domain containing protein, expressed
3	LBS	.	id3007606	LD3.4 LBS	4	LOC_Os03g26380	transposon protein, putative, unclassified, expressed
3	LBS	.	id3007606	LD3.4 LBS	4	LOC_Os03g26390	retrotransposon protein, putative, Ty3-gypsy subclass, expressed
3	LBS	.	id3007606	LD3.4 LBS	4	LOC_Os03g26400	retrotransposon protein, putative, Ty3-gypsy subclass
3	LBS	.	id3007606	LD3.4 LBS	4	LOC_Os03g26420	zinc finger, C3HC4 type domain containing protein, expressed
3	LBS	.	id3007606	LD3.4 LBS	4	LOC_Os03g26430	aldose 1-epimerase, putative, expressed
3	LBS	.	id3007606	LD3.4 LBS	4	LOC_Os03g26440	tRNA pseudouridine synthase family protein, putative, expressed
3	LBS	.	id3007606	LD3.4 LBS	4	LOC_Os03g26450	F-actin-capping protein subunit beta, putative, expressed
3	LBS	.	id3007606	LD3.4 LBS	4	LOC_Os03g26460	CS domain containing protein, putative, expressed
3	LBS	.	id3007606	LD3.4 LBS	4	LOC_Os03g26470	expressed protein
3	LBS	.	id3007606	LD3.4 LBS	4	LOC_Os03g26480	expressed protein
5	SDW	RDW	id5000409	LD5.4 R dw Sdw	4	LOC_Os05g02390	ZOS5-02 - C2H2 zinc finger protein, expressed	2kb 5'utr
5	SDW	RDW	id5000409	LD5.4 R dw Sdw	4	LOC_Os05g02400	RNA recognition motif containing protein, expressed
8	LBS	.	id8003034	LD8.4 LBS	4	LOC_Os08g15410	expressed protein
8	LBS	.	id8003034	LD8.4 LBS	4	LOC_Os08g15420	CSLC3 - cellulose synthase-like family C, expressed
12	Root Length	.	wd12000028	LD12.3 RL	4	LOC_Os12g01800	DNA cytosine methyltransferase Zmet3, putative, expressed
12	Root Length	.	wd12000028	LD12.3 RL	4	LOC_Os12g01810	expressed protein
12	Root Length	.	wd12000028	LD12.3 RL	4	LOC_Os12g01820	ATCHX, putative, expressed
12	Root Length	.	wd12000028	LD12.3 RL	4	LOC_Os12g01830	staphylococcal nuclease homologue, putative, expressed
12	Root Length	.	wd12000028	LD12.3 RL	4	LOC_Os12g01850	pentatricopeptide, putative, expressed
12	Root Length	.	wd12000028	LD12.3 RL	4	LOC_Os12g01860	transposon protein, putative, CACTA, En/Spm sub-class, expressed
12	Root Length	.	wd12000028	LD12.3 RL	4	LOC_Os12g01870	transposon protein, putative, CACTA, En/Spm sub-class, expressed
12	Root Length	.	wd12000028	LD12.3 RL	4	LOC_Os12g01880	expressed protein
12	Root Length	.	wd12000028	LD12.3 RL	4	LOC_Os12g01890	SAG20, putative, expressed
12	Root Length	.	wd12000028	LD12.3 RL	4	LOC_Os12g01900	retrotransposon protein, putative, unclassified, expressed
12	Root Length	.	wd12000028	LD12.3 RL	4	LOC_Os12g01910	pentatricopeptide, putative, expressed
5	LBS	.	id5001741	no block	4	LOC_Os05g06130	transcription factor X1, putative, expressed
7	SPAD	.	Ch7 SPAD	no block	3	LOC_Os07g05470	AIR9 protein, putative, expressed
7	SPAD	.	Ch7 SPAD	no block	3	LOC_Os07g05550	expressed protein
1	Root Length	B ratio	Ch1.1 mult.medium	LD1.2.RL	3	LOC_Os01g08220	gibberellin 3-beta-dioxygenase 2-2, putative, expressed
1	B_stress	.	Ch1.1 mult.medium	LD1.3 B_S	3	LOC_Os01g08570	2-oxoglutarate and iron-dependent oxygenase domain-containing protein2, putative, expressed
1	B_stress	.	Ch1.id1020150 11 Bstress.details	LD1,1 B_s	3	LOC_Os01g56660	expressed protein
1	B_stress	.	Ch1.id1020150 11 Bstress.details	LD1,1 B_s	3	LOC_Os01g56670	glycosyl hydrolase family 47 domain contain protein, expressed
1	B_stress	.	Chr1 big block2	LD1.2.B_S	3	LOC_Os01g71940	retrotransposon protein, putative, unclassified
1	B_stress	.	Chr1 big block2	LD1.2.B_S	3	LOC_Os01g71950	expressed protein
1	B_stress	.	Chr1 big block2	LD1.2.B_S	3	LOC_Os01g71960	endonuclease, putative, expressed
2	B_c	SPAD	Chr2 B control SPAD	LD2.2 SPAD B_c	3	LOC_Os02g39360	B-box zinc finger family protein, putative, expressed
2	B_c	SPAD	Chr2 B control SPAD	LD2.2 SPAD B_c	3	LOC_Os02g39370	tRNA methyltransferase, putative, expressed
2	B_c	SPAD	Chr2 B control SPAD	LD2.2 SPAD B_c	3	LOC_Os02g39380	OsCML17 - Calmodulin-related calcium sensor protein, expressed
2	B_c	SPAD	Chr2 B control SPAD	LD2.2 SPAD B_c	3	LOC_Os02g39384	expressed protein
2	B_c	SPAD	Chr2 B control SPAD	LD2.2 SPAD B_c	3	LOC_Os02g39390	expressed protein
2	B_c	SPAD	Chr2 B control SPAD	LD2.2 SPAD B_c	3	LOC_Os02g39400	isochorismatase family protein, putative, expressed
2	B_c	SPAD	Chr2 B control SPAD	LD2.2 SPAD B_c	3	LOC_Os02g39410	protein phosphatase 2C, putative, expressed
3	B_c	.	Ch3 Bcontrol	LD3.4 B_c	3	LOC_Os03g11450	expressed protein
3	B_c	.	Ch3 Bcontrol	LD3.4 B_c	3	LOC_Os03g11460	expressed protein
3	B_c	.	Ch3 Bcontrol	LD3.4 B_c	3	LOC_Os03g11470	DEAD/DEAH box helicase domain containing protein, expressed
3	B_c	.	Ch3 Bcontrol	LD3.4 B_c	3	LOC_Os03g11480	expressed protein
3	B_c	.	Ch3 Bcontrol	LD3.4 B_c	3	LOC_Os03g11490	expressed protein
3	B_c	.	Ch3 Bcontrol	LD3.4 B_c	3	LOC_Os03g11500	DUF647 domain containing protein, putative, expressed
3	B_c	.	Ch3 Bcontrol	LD3.4 B_c	3	LOC_Os03g11510	mitochondrial carrier protein, putative, expressed
3	B_c	.	Ch3 Bcontrol	LD3.4 B_c	3	LOC_Os03g11520	expressed protein
3	B_c	.	Ch3 Bcontrol	LD3.4 B_c	3	LOC_Os03g11530	nucleotide pyrophosphatase/phosphodiesterase, putative, expressed
3	B_c	.	Ch3 Bcontrol	LD3.4 B_c	3	LOC_Os03g11540	RPA1B - Putative single-stranded DNA binding complex subunit 1, expressed
3	B_c	.	Ch3 Bcontrol	LD3.4 B_c	3	LOC_Os03g11550	protein of unknown function DUF1675 domain containing protein, expressed
3	B_c	.	Ch3 Bcontrol	LD3.4 B_c	3	LOC_Os03g11560	digalactosyldiacylglycerol synthase, chloroplast precursor, putative, expressed
3	B_c	.	Ch3 Bcontrol	LD3.4 B_c	3	LOC_Os03g11570	proteasome subunit, putative, expressed
3	B_c	.	Ch3 Bcontrol	LD3.4 B_c	3	LOC_Os03g11580	expressed protein
3	LBS	.	Ch3 LBS.2	LD3.5 LBS	3	LOC_Os03g26784	expressed protein
3	LBS	.	Ch3 LBS.2	LD3.5 LBS	3	LOC_Os03g26791	expressed protein
3	Root Length	.	Ch3 RL3	LD3.6 RL	3	LOC_Os03g43800	DIRP family protein, putative, expressed
3	Root Length	.	Ch3 RL3	LD3.6 RL	3	LOC_Os03g43810	helix-loop-helix DNA-binding domain containing protein, expressed
3	Root Length	.	Ch3 RL3	LD3.6 RL	3	LOC_Os03g43814	retrotransposon, putative, centromere-specific
3	Root Length	.	Ch3 RL3	LD3.6 RL	3	LOC_Os03g43820	plant invertase/pectin methylesterase inhibitor domain containing protein, expressed
3	Root Length	.	Ch3 RL3	LD3.6 RL	3	LOC_Os03g43830	retrotransposon protein, putative, unclassified, expressed
3	Root Length	.	Ch3 RL3	LD3.6 RL	3	LOC_Os03g43840	LSD1 zinc finger domain containing protein, expressed
3	Root Length	.	Ch3 RL3	LD3.6 RL	3	LOC_Os03g43850	recA protein, putative, expressed
3	Root Length	.	Ch3 RL3	LD3.6 RL	3	LOC_Os03g43860	SNF7 domain containing protein, putative, expressed
3	Root Length	.	Ch3.RL2	LD3.7 RL	3	LOC_Os03g44650	glutaredoxin, putative, expressed
3	Root Length	.	Ch3.RL2	LD3.7 RL	3	LOC_Os03g44660	cytosolic 5-nucleotidase III, putative, expressed
3	Root Length	.	Ch3.RL2	LD3.8 RL	3	LOC_Os03g44690	expressed protein
3	Root Length	.	Ch3.RL2	LD3.8 RL	3	LOC_Os03g44710	YABBY domain containing protein, putative, expressed
3	Root Length	.	Ch3.RL2	LD3.8 RL	3	LOC_Os03g44720	expressed protein
3	Root Length	.	Ch3.RL2	LD3.8 RL	3	LOC_Os03g44740	cytochrome P450, putative, expressed
3	Root Length	.	Ch3.RL2	LD3.8 RL	3	LOC_Os03g44750	pollen preferential protein, putative, expressed
3	Root Length	.	Ch3.RL2	LD3.8 RL	3	LOC_Os03g44760	SWI1, putative, expressed
3	Root Length	.	Ch3.RL2	LD3.8 RL	3	LOC_Os03g44780	elongation factor Tu family protein, putative, expressed
3	Root Length	.	Ch3.RL2	LD3.8 RL	3	LOC_Os03g44800	DUF593 domain containing protein, expressed
3	Root Length	.	Ch3.RL2	LD3.8 RL	3	LOC_Os03g44810	expressed protein
3	Root Length	.	Ch3.RL2	LD3.8 RL	3	LOC_Os03g44820	glutamyl-tRNA, putative, expressed
3	Root Length	.	Ch3.RL2	LD3.8 RL	3	LOC_Os03g44830	OsRhmbd9 - Putative Rhomboid homologue, expressed
3	Root Length	.	Ch3.RL2	LD3.8 RL	3	LOC_Os03g44835	expressed protein
3	Root Length	.	Ch3.RL2	LD3.8 RL	3	LOC_Os03g44840	choline transporter-related, putative, expressed
3	Root Length	.	Ch3.RL2	LD3.8 RL	3	LOC_Os03g44850	expressed protein
3	Root Length	.	Ch3.RL2	LD3.8 RL	3	LOC_Os03g44860	expressed protein
3	Root Length	.	Ch3.RL2	LD3.8 RL	3	LOC_Os03g44870	expressed protein
3	Root Length	.	Ch3.RL2	LD3.8 RL	3	LOC_Os03g44880	Cupin domain containing protein, expressed
3	Root Length	.	Ch3.RL2	LD3.8 RL	3	LOC_Os03g44890	anthranilate phosphoribosyltransferase, putative, expressed
3	Root Length	.	Ch3.RL2	LD3.8 RL	3	LOC_Os03g44900	CCR4-NOT transcription factor, putative, expressed
3	Root Length	.	Ch3.RL2	LD3.8 RL	3	LOC_Os03g44910	EBNA-1, putative, expressed
3	Root Length	.	Ch3.RL2	LD3.8 RL	3	LOC_Os03g44920	OsFBX98 - F-box domain containing protein, expressed
3	Root Length	.	Ch3.RL2	LD3.8 RL	3	LOC_Os03g44930	retrotransposon protein, putative, unclassified, expressed
3	Root Length	.	Ch3.RL2	LD3.8 RL	3	LOC_Os03g44934	retrotransposon, putative, centromere-specific, expressed
3	Root Length	.	Ch3.RL2	LD3.8 RL	3	LOC_Os03g44940	retrotransposon protein, putative, unclassified, expressed
3	Root Length	.	Ch3.RL2	LD3.8 RL	3	LOC_Os03g44944	CCR4-NOT transcription factor, putative, expressed
3	Root Length	.	Ch3.RL2	LD3.8 RL	3	LOC_Os03g44950	LTPL91 - Protease inhibitor/seed storage/LTP family protein precursor, expressed
3	Root Length	.	Ch3.RL2	LD3.8 RL	3	LOC_Os03g44970	hypothetical protein
3	Root Length	.	Ch3.RL2	LD3.8 RL	3	LOC_Os03g44974	expressed protein
3	Root Length	.	Ch3.RL2	LD3.8 RL	3	LOC_Os03g44980	OsFBX99 - F-box domain containing protein, expressed
3	Root Length	.	Ch3.RL2	LD3.8 RL	3	LOC_Os03g44990	hypothetical protein
3	Root Length	.	Ch3.RL2	LD3.8 RL	3	LOC_Os03g45000	retrotransposon protein, putative, unclassified, expressed
3	Root Length	.	Ch3.RL2	LD3.8 RL	3	LOC_Os03g45010	expressed protein
3	Root Length	.	Ch3.RL2	LD3.8 RL	3	LOC_Os03g45030	retrotransposon protein, putative, Ty3-gypsy subclass, expressed
3	Root Length	.	Ch3.RL2	LD3.8 RL	3	LOC_Os03g45040	retrotransposon protein, putative, Ty3-gypsy subclass, expressed
3	Root Length	.	Ch3.RL2	LD3.8 RL	3	LOC_Os03g45050	retrotransposon protein, putative, Ty3-gypsy subclass, expressed
3	Root Length	.	Ch3.RL2	LD3.8 RL	3	LOC_Os03g45070	retrotransposon protein, putative, Ty3-gypsy subclass, expressed
3	Root Length	.	Ch3.RL2	LD3.8 RL	3	LOC_Os03g45110	retrotransposon protein, putative, unclassified
3	Root Length	.	Ch3.RL2	LD3.8 RL	3	LOC_Os03g45120	ribosome inactivating protein, putative, expressed
3	B_stress	.	Ch3 B Stress	LD3.9 B_s	3	LOC_Os03g57349	expressed protein
3	B_stress	.	Ch3 B Stress	LD3.9 B_s	3	LOC_Os03g57360	expressed protein
3	B_stress	.	Ch3 B Stress	LD3.9 B_s	3	LOC_Os03g57370	retrotransposon protein, putative, Ty3-gypsy subclass, expressed
3	B_stress	.	Ch3 B Stress	LD3.9 B_s	3	LOC_Os03g57380	retrotransposon protein, putative, unclassified, expressed
3	B_stress	.	Ch3 B Stress	LD3.9 B_s	3	LOC_Os03g57390	hypothetical protein
3	B_stress	.	Ch3 B Stress	LD3.9 B_s	3	LOC_Os03g57400	expressed protein
3	B_stress	.	Ch3 B Stress	LD3.9 B_s	3	LOC_Os03g57410	RING-H2 finger protein ATL5D, putative, expressed
3	B_stress	.	Ch3 B Stress	LD3.9 B_s	3	LOC_Os03g57420	ML domain protein, putative, expressed
3	B_stress	.	Ch3 B Stress	LD3.9 B_s	3	LOC_Os03g57425	expressed protein
3	B_stress	.	Ch3 B Stress	LD3.9 B_s	3	LOC_Os03g57430	expressed protein
3	B_stress	.	Ch3 B Stress	LD3.9 B_s	3	LOC_Os03g57450	CAMK_CAMK_like.2 - CAMK includes calcium/calmodulin depedent protein kinases, expressed
3	B_stress	.	Ch3 B Stress	LD3.9 B_s	3	LOC_Os03g57460	fasciclin domain containing protein, expressed
3	B_stress	.	Ch3 B Stress	LD3.9 B_s	3	LOC_Os03g57470	retrotransposon protein, putative, unclassified, expressed
3	B_stress	.	Ch3 B Stress	LD3.9 B_s	3	LOC_Os03g57480	retrotransposon protein, putative, unclassified, expressed
3	B_stress	.	Ch3 B Stress	LD3.9 B_s	3	LOC_Os03g57490	fasciclin domain containing protein, expressed
3	B_stress	.	Ch3 B Stress	LD3.9 B_s	3	LOC_Os03g57500	zinc finger, C3HC4 type domain containing protein, expressed
3	B_stress	.	Ch3 B Stress	LD3.9 B_s	3	LOC_Os03g57510	CAMK_CAMK_like.23 - CAMK includes calcium/calmodulin depedent protein kinases, expressed
3	B_stress	.	Ch3 B Stress	LD3.9 B_s	3	LOC_Os03g57520	VQ domain containing protein, putative, expressed
3	B_stress	.	Ch3 B Stress	LD3.9 B_s	3	LOC_Os03g57530	DUF593 domain containing protein, expressed
3	B_stress	.	Ch3 B Stress	LD3.9 B_s	3	LOC_Os03g57540	expressed protein
3	B_stress	.	Ch3 B Stress	LD3.9 B_s	3	LOC_Os03g57545	expressed protein
3	B_stress	.	Ch3 B Stress	LD3.9 B_s	3	LOC_Os03g57560	piwi domain containing protein, expressed
3	B_stress	.	Ch3 B Stress	LD3.9 B_s	3	LOC_Os03g57569	expressed protein
3	B_stress	.	Ch3 B Stress	LD3.9 B_s	3	LOC_Os03g57580	expressed protein
3	B_stress	.	Ch3 B Stress	LD3.9 B_s	3	LOC_Os03g57600	expressed protein
3	B_stress	.	Ch3 B Stress	LD3.9 B_s	3	LOC_Os03g57620	expressed protein
3	B_stress	.	Ch3 B Stress	LD3.9 B_s	3	LOC_Os03g57630	hypothetical protein
3	B_stress	.	Ch3 B Stress	LD3.9 B_s	3	LOC_Os03g57640	gibberellin receptor GID1L2, putative, expressed
3	B_stress	.	Ch3 B Stress	LD3.9 B_s	3	LOC_Os03g57660	peptidase, putative, expressed
3	B_stress	.	Ch3 B Stress	LD3.9 B_s	3	LOC_Os03g57670	DUF260 domain containing protein, putative, expressed
3	B_stress	.	Ch3 B Stress	LD3.9 B_s	3	LOC_Os03g57680	aldehyde oxidase, putative, expressed
4	B_control	.	Ch4 B Control	LD4.2 B_c	3	LOC_Os04g52850	OTU-like cysteine protease family protein, putative, expressed
4	B_control	.	Ch4 B Control	LD4.2 B_c	3	LOC_Os04g52860	TKL_IRAK_CrRLK1L-1.9 - The CrRLK1L-1 subfamily has homology to the CrRLK1L homolog, expressed
5	LBS	.	Ch5 ShootDW	LD5.1 LBS	3	LOC_Os05g01520	ECT protein, putative, expressed
5	LBS	.	Ch5 ShootDW	LD5.1 LBS	3	LOC_Os05g01530	expressed protein
5	LBS	.	Ch5 ShootDW	LD5.1 LBS	3	LOC_Os05g01540	serine/arginine repetitive matrix protein 1, putative, expressed
5	LBS	.	Ch5 ShootDW	LD5.1 LBS	3	LOC_Os05g01550	ZOS5-01 - C2H2 zinc finger protein, expressed	microarray TG
5	LBS	.	Ch5 ShootDW	LD5.1 LBS	3	LOC_Os05g01560	vacuolar ATP synthase, putative, expressed
5	LBS	.	Ch5 ShootDW	LD5.1 LBS	3	LOC_Os05g01570	auxin-induced protein 5NG4, putative, expressed
5	LBS	.	Ch5 ShootDW	LD5.1 LBS	3	LOC_Os05g01580	integral membrane protein DUF6 containing protein, expressed
5	LBS	.	Ch5 ShootDW	LD5.1 LBS	3	LOC_Os05g01590	heat shock protein DnaJ, putative, expressed
5	LBS	.	Ch5 ShootDW	LD5.1 LBS	3	LOC_Os05g01600	actin, putative, expressed
5	LBS	.	Ch5 ShootDW	LD5.1 LBS	3	LOC_Os05g01610	FYVE zinc finger domain containing protein, expressed
5	LBS	.	Ch5 ShootDW	LD5.1 LBS	3	LOC_Os05g01620	OsFBX155 - F-box domain containing protein, expressed
5	LBS	.	Ch5 ShootDW	LD5.1 LBS	3	LOC_Os05g01630	OsFBX156 - F-box domain containing protein, expressed
5	LBS	.	Ch5 ShootDW	LD5.1 LBS	3	LOC_Os05g01635	expressed protein
5	LBS	.	Ch5 ShootDW	LD5.1 LBS	3	LOC_Os05g01640	retrotransposon protein, putative, unclassified, expressed
5	LBS	.	Ch5 ShootDW	LD5.1 LBS	3	LOC_Os05g01650	retrotransposon protein, putative, Ty3-gypsy subclass, expressed
5	LBS	.	Ch5 ShootDW	LD5.1 LBS	3	LOC_Os05g01660	retrotransposon protein, putative, unclassified, expressed
5	LBS	.	Ch5 ShootDW	LD5.1 LBS	3	LOC_Os05g01670	retrotransposon protein, putative, unclassified, expressed
5	LBS	.	Ch5 ShootDW	LD5.1 LBS	3	LOC_Os05g01675	photosystem I P700 chlorophyll a apoprotein A1, putative, expressed
5	LBS	.	Ch5 ShootDW	LD5.1 LBS	3	LOC_Os05g01680	RCLEA7 - Root cap and Late embryogenesis related family protein precursor, expressed
5	LBS	.	Ch5 ShootDW	LD5.1 LBS	3	LOC_Os05g01690	expressed protein
5	LBS	.	Ch5 ShootDW	LD5.1 LBS	3	LOC_Os05g01700	ABC transporter, ATP-binding protein, putative, expressed
5	LBS	.	Ch5 ShootDW	LD5.2 LBS	3	LOC_Os05g01750	TruB family pseudouridylate synthase, putative, expressed
5	LBS	.	Ch5 ShootDW	LD5.2 LBS	3	LOC_Os05g01760	lysine ketoglutarate reductase trans-splicing related 1, putative, expressed
5	SDW	.	Ch5 ShootDW	LD5.3 Sdw	3	LOC_Os05g02240	ATCHX20, putative, expressed
5	SDW	.	Ch5 ShootDW	LD5.3 Sdw	3	LOC_Os05g02250	expressed protein
5	SDW	.	Ch5 ShootDW	LD5.3 Sdw	3	LOC_Os05g02260	expressed protein
5	SDW	.	Ch5 ShootDW	LD5.3 Sdw	3	LOC_Os05g02270	retrotransposon protein, putative, unclassified
5	SDW	.	Ch5 ShootDW	LD5.3 Sdw	3	LOC_Os05g02280	retrotransposon protein, putative, unclassified
5	SDW	.	Ch5 ShootDW	LD5.3 Sdw	3	LOC_Os05g02290	retrotransposon protein, putative, unclassified, expressed
5	SDW	.	Ch5 ShootDW	LD5.3 Sdw	3	LOC_Os05g02300	Core histone H2A/H2B/H3/H4 domain containing protein, putative, expressed
5	SDW	.	Ch5 ShootDW	LD5.3 Sdw	3	LOC_Os05g02310	soluble inorganic pyrophosphatase, putative, expressed
5	LBS	.	Ch5 LBS	LD5.5 LBS	3	LOC_Os05g05230	expressed protein
5	LBS	.	Ch5 LBS	LD5.5 LBS	3	LOC_Os05g05240	serine/threonine protein phosphatase, putative, expressed
5	LBS	.	Ch5 LBS	LD5.5 LBS	3	LOC_Os05g05250	retrotransposon protein, putative, Ty1-copia subclass, expressed
5	LBS	.	Ch5 LBS	LD5.5 LBS	3	LOC_Os05g05260	helicase, putative, expressed
5	LBS	.	Ch5 LBS	LD5.5 LBS	3	LOC_Os05g05270	sucrose-phosphatase, putative, expressed
5	LBS	.	Ch5 LBS	LD5.5 LBS	3	LOC_Os05g05280	zinc finger family protein, putative, expressed
5	LBS	.	Ch5 LBS	LD5.5 LBS	3	LOC_Os05g05290	expressed protein
5	LBS	.	Ch5 LBS	LD5.5 LBS	3	LOC_Os05g05300	CRS1/YhbY domain containing protein, putative, expressed
5	LBS	.	Ch5 LBS	LD5.5 LBS	3	LOC_Os05g05310	Fibronectin type III domain containing protein, expressed
5	LBS	.	Ch5 LBS	LD5.5 LBS	3	LOC_Os05g05320	PPR repeat domain containing protein, putative, expressed
5	LBS	.	Ch5 LBS	LD5.5 LBS	3	LOC_Os05g05330	expressed protein
5	LBS	.	Ch5 LBS	LD5.5 LBS	3	LOC_Os05g05340	expressed protein
5	LBS	.	Ch5 LBS	LD5.5 LBS	3	LOC_Os05g05346	expressed protein
5	LBS	.	Ch5 LBS	LD5.5 LBS	3	LOC_Os05g05354	expressed protein
5	LBS	.	Ch5 LBS	LD5.5 LBS	3	LOC_Os05g05370	expressed protein
5	LBS	.	Ch5 LBS	LD5.5 LBS	3	LOC_Os05g05380	expressed protein
5	LBS	.	Ch5 LBS	LD5.5 LBS	3	LOC_Os05g05390	expressed protein
5	LBS	.	Ch5 LBS	LD5.5 LBS	3	LOC_Os05g05400	retrotransposon protein, putative, unclassified, expressed
5	LBS	.	Ch5 LBS	LD5.5 LBS	3	LOC_Os05g05410	retrotransposon protein, putative, unclassified, expressed
5	LBS	.	Ch5 LBS	LD5.5 LBS	3	LOC_Os05g05420	retrotransposon protein, putative, Ty3-gypsy subclass
5	LBS	.	Ch5 LBS	LD5.5 LBS	3	LOC_Os05g05430	retrotransposon protein, putative, unclassified, expressed
5	LBS	.	Ch5 LBS	LD5.5 LBS	3	LOC_Os05g05440	expressed protein
5	LBS	.	Ch5 LBS	LD5.5 LBS	3	LOC_Os05g05450	MA3 domain containing protein, expressed
5	LBS	.	Ch5 LBS	LD5.5 LBS	3	LOC_Os05g05460	EF hand family protein, putative, expressed
5	LBS	.	Ch5 LBS	LD5.5 LBS	3	LOC_Os05g05470	T-complex protein, putative, expressed
5	LBS	.	Ch5 LBS	LD5.5 LBS	3	LOC_Os05g05480	OsDegp6 - Putative Deg protease homologue, expressed
5	LBS	.	Ch5 LBS	LD5.5 LBS	3	LOC_Os05g05490	pentatricopeptide, putative, expressed
5	LBS	.	Ch5 LBS	LD5.5 LBS	3	LOC_Os05g05500	OsFBX159 - F-box domain containing protein, expressed
5	LBS	.	Ch5 LBS	LD5.5 LBS	3	LOC_Os05g05510	expressed protein
5	LBS	.	Ch5 LBS	LD5.5 LBS	3	LOC_Os05g05520	transposon protein, putative, Mutator sub-class, expressed
5	LBS	.	Ch5 LBS	LD5.5 LBS	3	LOC_Os05g05530	expressed protein
5	LBS	.	Ch5 LBS	LD5.5 LBS	3	LOC_Os05g05550	expressed protein
5	LBS	.	Ch5 LBS	LD5.5 LBS	3	LOC_Os05g05560	expressed protein
5	LBS	.	Ch5 LBS	LD5.5 LBS	3	LOC_Os05g05570	agenet domain containing protein, putative, expressed
5	LBS	.	Ch5 LBS	LD5.5 LBS	3	LOC_Os05g05580	expressed protein
5	Root Length	.	Ch5 RL	LD5.6 RL	3	LOC_Os05g13300	helicase, putative, expressed
5	Root Length	.	Ch5 RL	LD5.6 RL	3	LOC_Os05g13320	C4-dicarboxylate transporter/malic acid transport protein, expressed
5	Root Length	.	Ch5 RL	LD5.6 RL	3	LOC_Os05g13330	per1-like family protein, putative, expressed
5	Root Length	.	Ch5 RL	LD5.6 RL	3	LOC_Os05g13340	expressed protein
5	Root Length	.	Ch5 RL	LD5.6 RL	3	LOC_Os05g13350	hypothetical protein
5	Root Length	.	Ch5 RL	LD5.6 RL	3	LOC_Os05g13360	expressed protein
5	Root Length	.	Ch5 RL	LD5.6 RL	3	LOC_Os05g13370	OsRhmbd12 - Putative Rhomboid homologue, expressed
5	Root Length	.	Ch5 RL	LD5.6 RL	3	LOC_Os05g13380	retrotransposon protein, putative, unclassified, expressed
5	Root Length	.	Ch5 RL	LD5.6 RL	3	LOC_Os05g13390	expressed protein
5	Root Length	.	Ch5 RL	LD5.6 RL	3	LOC_Os05g13400	retrotransposon protein, putative, unclassified, expressed
5	Root Length	.	Ch5 RL	LD5.6 RL	3	LOC_Os05g13410	retrotransposon protein, putative, unclassified, expressed
5	Root Length	.	Ch5 RL	LD5.6 RL	3	LOC_Os05g13420	large tegument protein, putative, expressed
5	Root Length	.	Ch5 RL	LD5.6 RL	3	LOC_Os05g13430	expressed protein
5	Root Length	.	Ch5 RL	LD5.6 RL	3	LOC_Os05g13440	coiled-coil domain-containing protein 25, putative, expressed
5	Root Length	.	Ch5 RL	LD5.6 RL	3	LOC_Os05g13450	retrotransposon protein, putative, unclassified, expressed
5	Root Length	.	Ch5 RL	LD5.6 RL	3	LOC_Os05g13460	retrotransposon protein, putative, unclassified, expressed
5	Root Length	.	Ch5 RL	LD5.6 RL	3	LOC_Os05g13470	retrotransposon protein, putative, unclassified, expressed
5	Root Length	.	Ch5 RL	LD5.6 RL	3	LOC_Os05g13480	S-adenosylmethionine decarboxylase proenzyme, putative, expressed
5	Root Length	.	Ch5 RL	LD5.6 RL	3	LOC_Os05g13490	BURP domain containing protein, expressed
5	Root Length	.	Ch5 RL	LD5.6 RL	3	LOC_Os05g13500	expressed protein
5	Root Length	.	Ch5 RL	LD5.6 RL	3	LOC_Os05g13510	retrotransposon protein, putative, unclassified, expressed
5	Root Length	.	Ch5 RL	LD5.6 RL	3	LOC_Os05g13520	white-brown complex homolog protein 12, putative, expressed
5	Root Length	.	Ch5 RL	LD5.6 RL	3	LOC_Os05g13530	expressed protein
5	Root Length	.	Ch5 RL	LD5.6 RL	3	LOC_Os05g13540	hypothetical protein
5	Root Length	.	Ch5 RL	LD5.6 RL	3	LOC_Os05g13550	expressed protein
5	Root Length	.	Ch5 RL	LD5.6 RL	3	LOC_Os05g13560	expressed protein
5	Root Length	.	Ch5 RL	LD5.6 RL	3	LOC_Os05g13570	retrotransposon protein, putative, unclassified, expressed
5	Root Length	.	Ch5 RL	LD5.6 RL	3	LOC_Os05g13580	OsCML18 - Calmodulin-related calcium sensor protein, expressed
5	Root Length	.	Ch5 RL	LD5.6 RL	3	LOC_Os05g13590	expressed protein
5	Root Length	.	Ch5 RL	LD5.6 RL	3	LOC_Os05g13600	retrotransposon protein, putative, Ty3-gypsy subclass
5	Root Length	.	Ch5 RL	LD5.6 RL	3	LOC_Os05g13610	retrotransposon protein, putative, Ty3-gypsy subclass, expressed
5	Root Length	.	Ch5 RL	LD5.6 RL	3	LOC_Os05g13620	RNA recognition motif containing protein, putative, expressed
6	Til	.	Ch6 Tillers	LD6.1 Til	3	LOC_Os06g40680	expressed protein
6	Til	.	Ch6 Tillers	LD6.1 Til	3	LOC_Os06g40700	OsSub50 - Putative Subtilisin homologue, expressed
6	Til	.	Ch6 Tillers	LD6.1 Til	3	LOC_Os06g40704	stromal membrane-associated protein, putative, expressed
6	Til	.	Ch6 Tillers	LD6.1 Til	3	LOC_Os06g40710	Myb-like DNA-binding domain containing protein, putative, expressed
6	Til	.	Ch6 Tillers	LD6.1 Til	3	LOC_Os06g40720	EF hand family protein, putative, expressed
6	Til	.	Ch6 Tillers	LD6.1 Til	3	LOC_Os06g40730	protein with a conserved N-terminal region, putative, expressed
7	RDW	.	Ch7 RDW	LD7.1 Rdw	3	LOC_Os07g46560	seven in absentia protein family domain containing protein, expressed
7	RDW	.	Ch7 RDW	LD7.1 Rdw	3	LOC_Os07g46570	glutaredoxin, putative, expressed
7	RDW	.	Ch7 RDW	LD7.1 Rdw	3	LOC_Os07g46580	DEAD-box ATP-dependent RNA helicase, putative, expressed
7	RDW	.	Ch7 RDW	LD7.1 Rdw	3	LOC_Os07g46590	SNF2 family N-terminal domain containing protein, expressed
7	RDW	.	Ch7 RDW	LD7.1 Rdw	3	LOC_Os07g46600	RNA pseudouridine synthase, putative, expressed
7	RDW	.	Ch7 RDW	LD7.1 Rdw	3	LOC_Os07g46610	cis-zeatin O-glucosyltransferase, putative, expressed
7	RDW	.	Ch7 RDW	LD7.1 Rdw	3	LOC_Os07g46620	WD repeat-containing protein 55, putative, expressed
7	RDW	.	Ch7 RDW	LD7.1 Rdw	3	LOC_Os07g46630	AMP deaminase, putative, expressed
7	RDW	.	Ch7 RDW	LD7.1 Rdw	3	LOC_Os07g46640	UDP-N-acetylglucosamine--dolichyl-phosphate N-acetylglucosaminephosphotransferase, putative, expressed
7	RDW	.	Ch7 RDW	LD7.1 Rdw	3	LOC_Os07g46650	transposon protein, putative, unclassified, expressed
7	RDW	.	Ch7 RDW	LD7.1 Rdw	3	LOC_Os07g46660	ubiquitin carboxyl-terminal hydrolase domain containing protein, expressed
8	RDW	.	Ch8 LBS	LD8.1 Rdw	3	LOC_Os08g15080	proline rich protein 3, putative, expressed
8	RDW	LBS	Ch8 LBS	LD8.2 Rdw LBS	3	LOC_Os08g15090	diacylglycerol kinase catalytic domain family protein, expressed
8	RDW	LBS	Ch8 LBS	LD8.2 Rdw LBS	3	LOC_Os08g15100	retrotransposon protein, putative, unclassified, expressed
8	RDW	LBS	Ch8 LBS	LD8.2 Rdw LBS	3	LOC_Os08g15110	retrotransposon protein, putative, unclassified, expressed
8	RDW	LBS	Ch8 LBS	LD8.2 Rdw LBS	3	LOC_Os08g15120	retrotransposon protein, putative, unclassified, expressed
8	RDW	LBS	Ch8 LBS	LD8.2 Rdw LBS	3	LOC_Os08g15130	retrotransposon, putative, centromere-specific
8	RDW	LBS	Ch8 LBS	LD8.2 Rdw LBS	3	LOC_Os08g15149	oxidoreductase, 2OG-Fe oxygenase family protein, expressed
8	RDW	LBS	Ch8 LBS	LD8.2 Rdw LBS	3	LOC_Os08g15170	ATP synthase epsilon chain, mitochondrial, putative, expressed
8	RDW	LBS	Ch8 LBS	LD8.2 Rdw LBS	3	LOC_Os08g15180	60S acidic ribosomal protein, putative, expressed
8	RDW	LBS	Ch8 LBS	LD8.2 Rdw LBS	3	LOC_Os08g15190	expressed protein
8	RDW	LBS	Ch8 LBS	LD8.2 Rdw LBS	3	LOC_Os08g15204	thioredoxin domain-containing protein 9, putative, expressed
8	RDW	.	Ch8 LBS	LD8.3(2) Root DW	3	LOC_Os08g15220	retrotransposon protein, putative, unclassified, expressed
8	RDW	SDW	Ch8 LBS	LD8.3 R dw S dw	3	LOC_Os08g15230	heat shock protein-related, putative, expressed
8	RDW	SDW	Ch8 LBS	LD8.3 R dw S dw	3	LOC_Os08g15236	uncharacterized protein ycf68, putative, expressed
8	RDW	SDW	Ch8 LBS	LD8.3 R dw S dw	3	LOC_Os08g15246	chloroplast 30S ribosomal protein S7, putative, expressed
8	RDW	SDW	Ch8 LBS	LD8.3 R dw S dw	3	LOC_Os08g15248	NADPH-dependent oxidoreductase, putative, expressed
8	RDW	SDW	Ch8 LBS	LD8.3 R dw S dw	3	LOC_Os08g15252	uncharacterized protein ycf73, putative, expressed
8	RDW	SDW	Ch8 LBS	LD8.3 R dw S dw	3	LOC_Os08g15258	chloroplast 50S ribosomal protein L23, putative, expressed
8	RDW	SDW	Ch8 LBS	LD8.3 R dw S dw	3	LOC_Os08g15264	conserved hypothetical protein
8	RDW	SDW	Ch8 LBS	LD8.3 R dw S dw	3	LOC_Os08g15266	chloroplast 30S ribosomal protein S19, putative
8	RDW	SDW	Ch8 LBS	LD8.3 R dw S dw	3	LOC_Os08g15268	chloroplast 50S ribosomal protein L22, putative, expressed
8	RDW	SDW	Ch8 LBS	LD8.3 R dw S dw	3	LOC_Os08g15270	ATP-dependent Clp protease proteolytic subunit, putative, expressed
8	RDW	SDW	Ch8 LBS	LD8.3 R dw S dw	3	LOC_Os08g15272	chloroplast 30S ribosomal protein S3, putative, expressed
8	RDW	SDW	Ch8 LBS	LD8.3 R dw S dw	3	LOC_Os08g15276	chloroplast 50S ribosomal protein L14, putative, expressed
8	RDW	SDW	Ch8 LBS	LD8.3 R dw S dw	3	LOC_Os08g15278	chloroplast 30S ribosomal protein S8, putative, expressed
8	RDW	SDW	Ch8 LBS	LD8.3 R dw S dw	3	LOC_Os08g15280	apocytochrome f precursor, putative, expressed
8	RDW	SDW	Ch8 LBS	LD8.3 R dw S dw	3	LOC_Os08g15288	DNA-directed RNA polymerase subunit alpha, putative, expressed
8	RDW	SDW	Ch8 LBS	LD8.3 R dw S dw	3	LOC_Os08g15290	retrotransposon protein, putative, unclassified, expressed
8	RDW	SDW	Ch8 LBS	LD8.3 R dw S dw	3	LOC_Os08g15292	cytochrome b6-f complex subunit 4, putative, expressed
8	RDW	SDW	Ch8 LBS	LD8.3 R dw S dw	3	LOC_Os08g15296	photosystem II reaction center protein H, putative, expressed
8	RDW	SDW	Ch8 LBS	LD8.3 R dw S dw	3	LOC_Os08g15300	retrotransposon protein, putative, Ty3-gypsy subclass, expressed
8	RDW	SDW	Ch8 LBS	LD8.3 R dw S dw	3	LOC_Os08g15306	chloroplast 50S ribosomal protein L20, putative, expressed
8	RDW	SDW	Ch8 LBS	LD8.3 R dw S dw	3	LOC_Os08g15308	chloroplast 30S ribosomal protein S18, putative, expressed
8	RDW	SDW	Ch8 LBS	LD8.3 R dw S dw	3	LOC_Os08g15310	transposon protein, putative, CACTA, En/Spm sub-class, expressed
8	RDW	SDW	Ch8 LBS	LD8.3 R dw S dw	3	LOC_Os08g15312	chloroplast 50S ribosomal protein L33, putative, expressed
8	RDW	SDW	Ch8 LBS	LD8.3 R dw S dw	3	LOC_Os08g15320	transposon protein, putative, CACTA, En/Spm sub-class, expressed
8	RDW	SDW	Ch8 LBS	LD8.3 R dw S dw	3	LOC_Os08g15322	cytochrome b559 subunit alpha, putative, expressed
8	RDW	SDW	Ch8 LBS	LD8.3 R dw S dw	3	LOC_Os08g15330	anthocyanidin 3-O-glucosyltransferase, putative, expressed
8	Til	.	Ch8 Tillers	LD8.5 til	3	LOC_Os08g30710	retrotransposon protein, putative, unclassified
8	Til	.	Ch8 Tillers	LD8.5 til	3	LOC_Os08g30719	expressed protein
8	Til	.	Ch8 Tillers	LD8.5 til	3	LOC_Os08g30730	holocarboxylase synthetase, putative, expressed
8	Til	.	Ch8 Tillers	LD8.5 til	3	LOC_Os08g30740	ABC transporter, ATP-binding protein, putative, expressed
8	Til	.	Ch8 Tillers	LD8.5 til	3	LOC_Os08g30750	transposon protein, putative, CACTA, En/Spm sub-class, expressed
8	Til	.	Ch8 Tillers	LD8.5 til	3	LOC_Os08g30760	transposon protein, putative, CACTA, En/Spm sub-class
8	Til	.	Ch8 Tillers	LD8.5 til	3	LOC_Os08g30770	ABC transporter, ATP-binding protein, putative, expressed
8	Til	.	Ch8 Tillers	LD8.5 til	3	LOC_Os08g30780	ABC transporter, ATP-binding protein, putative, expressed
8	Til	.	Ch8 Tillers	LD8.5 til	3	LOC_Os08g30790	hypersensitive-induced response protein, putative, expressed
8	Til	.	Ch8 Tillers	LD8.5 til	3	LOC_Os08g30800	KED, putative, expressed
8	Til	.	Ch8 Tillers	LD8.5 til	3	LOC_Os08g30810	puromycin-sensitive aminopeptidase, putative, expressed
8	Til	.	Ch8 Tillers	LD8.5 til	3	LOC_Os08g30820	cleavage and polyadenylation specificity factor subunit 5, putative, expressed
8	Til	.	Ch8 Tillers	LD8.5 til	3	LOC_Os08g30830	transposon protein, putative, unclassified, expressed
8	Til	.	Ch8 Tillers	LD8.5 til	3	LOC_Os08g30840	expressed protein
8	Til	.	Ch8 Tillers	LD8.5 til	3	LOC_Os08g30850	YDG/SRA domain containing protein, expressed
8	Til	.	Ch8 Tillers	LD8.5 til	3	LOC_Os08g30860	hypothetical protein
8	Til	.	Ch8 Tillers	LD8.5 til	3	LOC_Os08g30870	YDG/SRA domain containing protein, expressed
8	Til	.	Ch8 Tillers	LD8.5 til	3	LOC_Os08g30900	YDG/SRA domain containing protein, expressed
8	Til	.	Ch8 Tillers	LD8.5 til	3	LOC_Os08g30910	YDG/SRA domain containing protein, expressed
8	Til	.	Ch8 Tillers	LD8.5 til	3	LOC_Os08g30930	expressed protein
8	Til	.	Ch8 Tillers	LD8.5 til	3	LOC_Os08g30940	retrotransposon protein, putative, Ty3-gypsy subclass, expressed
8	Til	.	Ch8 Tillers	LD8.5 til	3	LOC_Os08g30950	retrotransposon protein, putative, Ty3-gypsy subclass
8	Til	.	Ch8 Tillers	LD8.5 til	3	LOC_Os08g30960	retrotransposon protein, putative, Ty3-gypsy subclass, expressed
8	Til	.	Ch8 Tillers	LD8.5 til	3	LOC_Os08g30970	retrotransposon protein, putative, Ty3-gypsy subclass, expressed
8	LBS	.	Ch8 LBS 2	LD8.6 LBS	3	LOC_Os08g35740	12-oxophytodienoate reductase, putative, expressed
8	LBS	.	Ch8 LBS 2	LD8.6 LBS	3	LOC_Os08g35750	Cupin domain containing protein, expressed
8	LBS	.	Ch8 LBS 2	LD8.6 LBS	3	LOC_Os08g35760	Cupin domain containing protein, expressed
8	LBS	.	Ch8 LBS 2	LD8.6 LBS	3	LOC_Os08g35770	expressed protein
8	LBS	.	Ch8 LBS 2	LD8.6 LBS	3	LOC_Os08g35780	transposon protein, putative, CACTA, En/Spm sub-class, expressed
8	LBS	.	Ch8 LBS 2	LD8.6 LBS	3	LOC_Os08g35790	expressed protein
8	LBS	.	Ch8 LBS 2	LD8.6 LBS	3	LOC_Os08g35800	retrotransposon protein, putative, unclassified, expressed
8	LBS	.	Ch8 LBS 2	LD8.6 LBS	3	LOC_Os08g35810	retrotransposon protein, putative, unclassified, expressed
8	LBS	.	Ch8 LBS 2	LD8.6 LBS	3	LOC_Os08g35820	transposon protein, putative, CACTA, En/Spm sub-class, expressed
8	LBS	.	Ch8 LBS 2	LD8.6 LBS	3	LOC_Os08g35830	transposon protein, putative, CACTA, En/Spm sub-class, expressed
8	LBS	.	Ch8 LBS 2	LD8.6 LBS	3	LOC_Os08g35840	expressed protein
8	LBS	.	Ch8 LBS 2	LD8.6 LBS	3	LOC_Os08g35850	expressed protein
8	LBS	.	Ch8 LBS 2	LD8.6 LBS	3	LOC_Os08g35860	cytokinin dehydrogenase precursor, putative, expressed
8	LBS	.	Ch8 LBS 2	LD8.6 LBS	3	LOC_Os08g35870	OsFBL48 - F-box domain and LRR containing protein, expressed
8	LBS	.	Ch8 LBS 2	LD8.6 LBS	3	LOC_Os08g35880	OsFBX294 - F-box domain containing protein, expressed
8	LBS	.	Ch8 LBS 2	LD8.6 LBS	3	LOC_Os08g35900	OsFBL49 - F-box domain and LRR containing protein, expressed
8	LBS	.	Ch8 LBS 2	LD8.6 LBS	3	LOC_Os08g35910	expressed protein
8	LBS	.	Ch8 LBS 2	LD8.6 LBS	3	LOC_Os08g35920	transposon protein, putative, Pong sub-class, expressed
8	LBS	.	Ch8 LBS 2	LD8.6 LBS	3	LOC_Os08g35930	OsFBL50 - F-box domain and LRR containing protein, expressed
8	LBS	.	Ch8 LBS 2	LD8.6 LBS	3	LOC_Os08g35939	expressed protein
8	LBS	.	Ch8 LBS 2	LD8.6 LBS	3	LOC_Os08g35948	expressed protein
8	LBS	.	Ch8 LBS 2	LD8.6 LBS	3	LOC_Os08g35960	OsFBD14 - F-box and FBD domain containing protein, expressed
8	LBS	.	Ch8 LBS 2	LD8.6 LBS	3	LOC_Os08g35970	transposon protein, putative, Mutator sub-class, expressed
8	LBS	.	Ch8 LBS 2	LD8.6 LBS	3	LOC_Os08g35980	expressed protein
8	LBS	.	Ch8 LBS 2	LD8.6 LBS	3	LOC_Os08g35990	expressed protein
8	LBS	.	Ch8 LBS 2	LD8.6 LBS	3	LOC_Os08g36000	OsFBL51 - F-box domain and LRR containing protein, expressed
8	LBS	.	Ch8 LBS 2	LD8.6 LBS	3	LOC_Os08g36010	OsFBX295 - F-box domain containing protein, expressed
8	LBS	.	Ch8 LBS 2	LD8.6 LBS	3	LOC_Os08g36020	Disease resistance/zinc finger/chromosome condensation-like region protein, putative, expressed
8	LBS	.	Ch8 LBS 2	LD8.6 LBS	3	LOC_Os08g36030	plant viral response family protein, putative, expressed
8	LBS	.	Ch8 LBS 2	LD8.6 LBS	3	LOC_Os08g36040	plant viral response family protein, putative, expressed
8	LBS	.	Ch8 LBS 2	LD8.6 LBS	3	LOC_Os08g36050	expressed protein
8	LBS	.	Ch8 LBS 2	LD8.6 LBS	3	LOC_Os08g36060	expressed protein
8	LBS	.	Ch8 LBS 2	LD8.6 LBS	3	LOC_Os08g36070	transposon protein, putative, CACTA, En/Spm sub-class, expressed
8	LBS	.	Ch8 LBS 2	LD8.6 LBS	3	LOC_Os08g36080	transposon protein, putative, CACTA, En/Spm sub-class, expressed
8	LBS	.	Ch8 LBS 2	LD8.6 LBS	3	LOC_Os08g36090	expressed protein
8	LBS	.	Ch8 LBS 2	LD8.6 LBS	3	LOC_Os08g36100	expressed protein
8	LBS	.	Ch8 LBS 2	LD8.6 LBS	3	LOC_Os08g36110	ZOS8-06 - C2H2 zinc finger protein, expressed
8	LBS	.	Ch8 LBS 2	LD8.6 LBS	3	LOC_Os08g36120	retrotransposon protein, putative, unclassified, expressed
8	LBS	.	Ch8 LBS 2	LD8.6 LBS	3	LOC_Os08g36130	retrotransposon protein, putative, Ty3-gypsy subclass, expressed
8	LBS	.	Ch8 LBS 2	LD8.6 LBS	3	LOC_Os08g36140	expressed protein
8	LBS	.	Ch8 LBS 2	LD8.6 LBS	3	LOC_Os08g36150	activator of 90 kDa heat shock protein ATPase homolog, putative, expressed
8	LBS	.	Ch8 LBS 2	LD8.6 LBS	3	LOC_Os08g36160	retrotransposon protein, putative, Ty1-copia subclass, expressed
8	LBS	.	Ch8 LBS 2	LD8.6 LBS	3	LOC_Os08g36170	cytokinesis negative regulator RCP1, putative, expressed
8	LBS	.	Ch8 LBS 2	LD8.6 LBS	3	LOC_Os08g36179	expressed protein
8	LBS	.	Ch8 LBS 2	LD8.6 LBS	3	LOC_Os08g36188	transposon protein, putative, Mariner sub-class, expressed
8	LBS	.	Ch8 LBS 2	LD8.6 LBS	3	LOC_Os08g36220	homeobox associated leucine zipper, putative, expressed
8	LBS	.	Ch8 LBS 2	LD8.6 LBS	3	LOC_Os08g36230	expressed protein
8	LBS	.	Ch8 LBS 2	LD8.6 LBS	3	LOC_Os08g36240	expressed protein
8	LBS	.	Ch8 LBS 2	LD8.6 LBS	3	LOC_Os08g36250	expressed protein
8	LBS	.	Ch8 LBS 2	LD8.6 LBS	3	LOC_Os08g36260	transposon protein, putative, CACTA, En/Spm sub-class, expressed
8	LBS	.	Ch8 LBS 2	LD8.6 LBS	3	LOC_Os08g36270	conserved hypothetical protein
8	LBS	.	Ch8 LBS 2	LD8.6 LBS	3	LOC_Os08g36280	transposon protein, putative, CACTA, En/Spm sub-class, expressed
8	LBS	.	Ch8 LBS 2	LD8.6 LBS	3	LOC_Os08g36290	retrotransposon protein, putative, Ty1-copia subclass, expressed
8	LBS	.	Ch8 LBS 2	LD8.6 LBS	3	LOC_Os08g36300	expressed protein
8	LBS	.	Ch8 LBS 2	LD8.6 LBS	3	LOC_Os08g36310	cytochrome P450, putative, expressed
8	LBS	.	Ch8 LBS 2	LD8.6 LBS	3	LOC_Os08g36320	decarboxylase, putative, expressed
8	LBS	.	Ch8 LBS 2	LD8.6 LBS	3	LOC_Os08g36330	POLE2B - Putative DNA polymerase epsilon complex subunit, expressed
8	LBS	.	Ch8 LBS 2	LD8.6 LBS	3	LOC_Os08g36340	potassium transporter, putative, expressed
8	LBS	.	Ch8 LBS 2	LD8.6 LBS	3	LOC_Os08g36350	hypothetical protein
8	LBS	.	Ch8 LBS 2	LD8.6 LBS	3	LOC_Os08g36360	retrotransposon protein, putative, Ty1-copia subclass, expressed
8	LBS	.	Ch8 LBS 2	LD8.6 LBS	3	LOC_Os08g36370	expressed protein
8	LBS	.	Ch8 LBS 2	LD8.6 LBS	3	LOC_Os08g36380	expressed protein
8	LBS	.	Ch8 LBS 2	LD8.6 LBS	3	LOC_Os08g36390	ZOS8-07 - C2H2 zinc finger protein, expressed
8	LBS	.	Ch8 LBS 2	LD8.6 LBS	3	LOC_Os08g36410	ANTH domain containing protein, expressed
8	LBS	.	Ch8 LBS 2	LD8.6 LBS	3	LOC_Os08g36420	metal cation transporter, putative, expressed
8	LBS	.	Ch8 LBS 2	LD8.6 LBS	3	LOC_Os08g36440	HVA22, putative, expressed
8	LBS	.	Ch8 LBS 2	LD8.6 LBS	3	LOC_Os08g36450	transcription regulator, putative, expressed
8	LBS	.	Ch8 LBS 2	LD8.6 LBS	3	LOC_Os08g36460	expressed protein
8	LBS	.	Ch8 LBS 2	LD8.6 LBS	3	LOC_Os08g36470	transposon protein, putative, unclassified
8	LBS	.	Ch8 LBS 2	LD8.6 LBS	3	LOC_Os08g36480	nitrate reductase, putative, expressed
8	LBS	.	Ch8 LBS 2	LD8.6 LBS	3	LOC_Os08g36490	kinetochore protein, putative, expressed
8	LBS	.	Ch8 LBS 2	LD8.7 LBS	3	LOC_Os08g36630	bifunctional monodehydroascorbate reductase and carbonic anhydrasenectarin-3 precursor, putative, expressed
8	LBS	.	Ch8 LBS 2	LD8.7 LBS	3	LOC_Os08g36640	expressed protein
8	LBS	.	Ch8 LBS 2	LD8.7 LBS	3	LOC_Os08g36650	retrotransposon protein, putative, unclassified, expressed
8	LBS	.	Ch8 LBS 2	LD8.7 LBS	3	LOC_Os08g36660	expressed protein
8	LBS	.	Ch8 LBS 2	LD8.7 LBS	3	LOC_Os08g36670	transposon protein, putative, unclassified, expressed
8	LBS	.	Ch8 LBS 2	LD8.7 LBS	3	LOC_Os08g36680	bifunctional monodehydroascorbate reductase and carbonic anhydrasenectarin-3 precursor, putative, expressed
8	LBS	.	Ch8 LBS 2	LD8.7 LBS	3	LOC_Os08g36690	expressed protein
8	LBS	.	Ch8 LBS 2	LD8.7 LBS	3	LOC_Os08g36700	HSF-type DNA-binding domain containing protein, expressed
8	LBS	.	Ch8 LBS 2	LD8.7 LBS	3	LOC_Os08g36710	expressed protein
8	LBS	.	Ch8 LBS 2	LD8.7 LBS	3	LOC_Os08g36720	transposon protein, putative, CACTA, En/Spm sub-class, expressed
8	LBS	.	Ch8 LBS 2	LD8.7 LBS	3	LOC_Os08g36730	transposon protein, putative, CACTA, En/Spm sub-class, expressed
8	LBS	.	Ch8 LBS 2	LD8.7 LBS	3	LOC_Os08g36740	bHelix-loop-helix transcription factor, putative, expressed
8	LBS	.	Ch8 LBS 2	LD8.7 LBS	3	LOC_Os08g36750	NFKB, putative, expressed
8	LBS	.	Ch8 LBS 2	LD8.7 LBS	3	LOC_Os08g36760	remorin C-terminal domain containing protein, putative, expressed
8	LBS	.	Ch8 LBS 2	LD8.7 LBS	3	LOC_Os08g36774	zinc finger family protein, putative, expressed
8	LBS	.	Ch8 LBS 2	LD8.7 LBS	3	LOC_Os08g36790	bZIP transcription factor, putative, expressed
8	LBS	.	Ch8 LBS 2	LD8.7 LBS	3	LOC_Os08g36800	expressed protein
8	LBS	.	Ch8 LBS 2	LD8.7 LBS	3	LOC_Os08g36810	expressed protein
8	LBS	.	Ch8 LBS 2	LD8.7 LBS	3	LOC_Os08g36820	expressed protein
8	LBS	.	Ch8 LBS 2	LD8.7 LBS	3	LOC_Os08g36830	expressed protein
8	LBS	.	Ch8 LBS 2	LD8.7 LBS	3	LOC_Os08g36840	glycoprotein 3-alpha-L-fucosyltransferase A, putative, expressed
8	LBS	.	Ch8 LBS 2	LD8.7 LBS	3	LOC_Os08g36850	hypothetical protein
8	LBS	.	Ch8 LBS 2	LD8.7 LBS	3	LOC_Os08g36860	cytochrome P450, putative, expressed
8	LBS	.	Ch8 LBS 2	LD8.7 LBS	3	LOC_Os08g36870	transposon protein, putative, CACTA, En/Spm sub-class, expressed
8	LBS	.	Ch8 LBS 2	LD8.7 LBS	3	LOC_Os08g36880	transposon protein, putative, CACTA, En/Spm sub-class
8	LBS	.	Ch8 LBS 2	LD8.7 LBS	3	LOC_Os08g36890	expressed protein
8	LBS	.	Ch8 LBS 2	LD8.7 LBS	3	LOC_Os08g36900	alpha-amylase precursor, putative, expressed
8	LBS	.	Ch8 LBS 2	LD8.7 LBS	3	LOC_Os08g36910	alpha-amylase precursor, putative, expressed
8	LBS	.	Ch8 LBS 2	LD8.7 LBS	3	LOC_Os08g36920	AP2 domain containing protein, expressed
8	LBS	.	Ch8 LBS 2	LD8.7 LBS	3	LOC_Os08g36930	retrotransposon protein, putative, unclassified, expressed
8	LBS	.	Ch8 LBS 2	LD8.7 LBS	3	LOC_Os08g36940	retrotransposon protein, putative, unclassified, expressed
8	LBS	.	Ch8 LBS 2	LD8.7 LBS	3	LOC_Os08g36960	OsFBX296 - F-box domain containing protein, expressed
8	LBS	.	Ch8 LBS 2	LD8.7 LBS	3	LOC_Os08g36970	expressed protein
8	LBS	.	Ch8 LBS 2	LD8.7 LBS	3	LOC_Os08g36980	AGAP010609-PA, putative, expressed
8	LBS	.	Ch8 LBS 2	LD8.7 LBS	3	LOC_Os08g36994	protein transport protein, putative, expressed
8	LBS	.	Ch8 LBS 3	LD8.8 LBS	3	LOC_Os08g39960	3-oxoacyl-reductase, chloroplast precursor, putative, expressed
8	LBS	.	Ch8 LBS 3	LD8.8 LBS	3	LOC_Os08g39970	ENT domain containing protein, expressed
8	LBS	.	Ch8 LBS 3	LD8.8 LBS	3	LOC_Os08g39980	DNA-binding bromodomain-containing protein, putative, expressed
8	LBS	.	Ch8 LBS 3	LD8.8 LBS	3	LOC_Os08g39990	expressed protein
8	LBS	.	Ch8 LBS 3	LD8.8 LBS	3	LOC_Os08g40000	expressed protein
8	LBS	.	Ch8 LBS 3	LD8.8 LBS	3	LOC_Os08g40010	expressed protein
8	LBS	.	Ch8 LBS 3	LD8.8 LBS	3	LOC_Os08g40020	selenium binding protein, putative, expressed
8	LBS	.	Ch8 LBS 3	LD8.8 LBS	3	LOC_Os08g40030	CUP-SHAPED COTYLEDON3, putative, expressed
8	LBS	.	Ch8 LBS 3	LD8.8 LBS	3	LOC_Os08g40040	expressed protein
8	LBS	.	Ch8 LBS 3	LD8.8 LBS	3	LOC_Os08g40050	retrotransposon protein, putative, unclassified, expressed
8	LBS	.	Ch8 LBS 3	LD8.8 LBS	3	LOC_Os08g40060	expressed protein
8	LBS	.	Ch8 LBS 3	LD8.8 LBS	3	LOC_Os08g40070	expressed protein
8	LBS	.	Ch8 LBS 3	LD8.8 LBS	3	LOC_Os08g40080	expressed protein
8	LBS	.	Ch8 LBS 3	LD8.8 LBS	3	LOC_Os08g40090	leucine rich repeat containing protein, expressed
8	LBS	.	Ch8 LBS 3	LD8.8 LBS	3	LOC_Os08g40100	expressed protein
8	LBS	.	Ch8 LBS 3	LD8.8 LBS	3	LOC_Os08g40110	peptidase, putative, expressed
10	Root Length	.	Ch10 RL	no block	3	LOC_Os10g28600	PPR repeat domain containing protein, putative, expressed
10	Root Length	.	Ch10 RL	LD10.1 RL	3	LOC_Os10g29540	protein kinase domain containing protein, expressed
10	Root Length	.	Ch10 RL	LD10.1 RL	3	LOC_Os10g29549	expressed protein
10	Root Length	.	Ch10 RL	LD10.1 RL	3	LOC_Os10g29560	transposon protein, putative, CACTA, En/Spm sub-class, expressed
10	Root Length	.	Ch10 RL	LD10.1 RL	3	LOC_Os10g29570	late embryogenesis abundant protein D-34, putative, expressed
10	Root Length	.	Ch10 RL	LD10.1 RL	3	LOC_Os10g29580	expressed protein
10	Root Length	.	Ch10 RL	LD10.1 RL	3	LOC_Os10g29590	hypothetical protein
10	Root Length	.	Ch10 RL	LD10.1 RL	3	LOC_Os10g29610	DUF623 domain containing protein, expressed
10	Root Length	.	Ch10 RL	LD10.1 RL	3	LOC_Os10g29620	tyrosine protein kinase domain containing protein, putative, expressed
10	Root Length	.	Ch10 RL	LD10.1 RL	3	LOC_Os10g29630	expressed protein
10	Root Length	.	Ch10 RL	LD10.1 RL	3	LOC_Os10g29640	expressed protein
10	Root Length	.	Ch10 RL	LD10.1 RL	3	LOC_Os10g29650	retrotransposon protein, putative, unclassified, expressed
10	Root Length	.	Ch10 RL	LD10.1 RL	3	LOC_Os10g29660	TATA-binding protein, putative, expressed
10	Root Length	.	Ch10 RL	LD10.1 RL	3	LOC_Os10g29670	expressed protein
10	Root Length	.	Ch10 RL	LD10.1 RL	3	LOC_Os10g29680	expressed protein
10	Root Length	.	Ch10 RL	LD10.1 RL	3	LOC_Os10g29690	expressed protein
10	Root Length	.	Ch10 RL	LD10.1 RL	3	LOC_Os10g29700	expressed protein
10	Root Length	.	Ch10 RL	LD10.1 RL	3	LOC_Os10g29710	hypothetical protein
10	Root Length	.	Ch10 RL	LD10.1 RL	3	LOC_Os10g29720	expressed protein
10	Root Length	.	Ch10 RL	LD10.1 RL	3	LOC_Os10g29730	retrotransposon protein, putative, unclassified, expressed
10	Root Length	.	Ch10 RL	LD10.1 RL	3	LOC_Os10g29740	MBTB55 - Bric-a-Brac, Tramtrack, Broad Complex BTB domain with Meprin and TRAF Homology MATH domain, expressed
10	Root Length	.	Ch10 RL	LD10.1 RL	3	LOC_Os10g29750	MBTB56 - Bric-a-Brac, Tramtrack, Broad Complex BTB domain with Meprin and TRAF Homology MATH domain, expressed
10	Root Length	.	Ch10 RL	LD10.1 RL	3	LOC_Os10g29760	hypothetical protein
10	Root Length	.	Ch10 RL	LD10.1 RL	3	LOC_Os10g29790	MBTB57 - Bric-a-Brac, Tramtrack, Broad Complex BTB domain with Meprin and TRAF Homology MATH domain, expressed
10	Root Length	.	Ch10 RL	LD10.1 RL	3	LOC_Os10g29800	expressed protein
10	Root Length	.	Ch10 RL	LD10.1 RL	3	LOC_Os10g29810	MBTB58 - Bric-a-Brac, Tramtrack, Broad Complex BTB domain with Meprin and TRAF Homology MATH domain, expressed
10	Root Length	.	Ch10 RL	LD10.1 RL	3	LOC_Os10g29820	snRNP protein, putative
10	Root Length	.	Ch10 RL	LD10.1 RL	3	LOC_Os10g29830	expressed protein
10	Root Length	.	Ch10 RL	LD10.1 RL	3	LOC_Os10g29840	MBTB59 - Bric-a-Brac, Tramtrack, Broad Complex BTB domain with Meprin and TRAF Homology MATH domain
10	Root Length	.	Ch10 RL	LD10.1 RL	3	LOC_Os10g29850	MBTB60 - Bric-a-Brac, Tramtrack, Broad Complex BTB domain with Meprin and TRAF Homology MATH domain, expressed
10	Root Length	.	Ch10 RL	LD10.1 RL	3	LOC_Os10g29870	expressed protein
10	Root Length	.	Ch10 RL	LD10.1 RL	3	LOC_Os10g29880	expressed protein
10	Root Length	.	Ch10 RL	LD10.1 RL	3	LOC_Os10g29900	expressed protein
10	Root Length	.	Ch10 RL	LD10.1 RL	3	LOC_Os10g29920	snRNP protein, putative, expressed
10	Root Length	.	Ch10 RL	LD10.1 RL	3	LOC_Os10g29930	expressed protein
10	Root Length	.	Ch10 RL	LD10.1 RL	3	LOC_Os10g29940	expressed protein
10	Root Length	.	Ch10 RL	LD10.1 RL	3	LOC_Os10g29950	speckle-type POZ protein, putative, expressed
10	Root Length	.	Ch10 RL	LD10.1 RL	3	LOC_Os10g29960	expressed protein
10	Root Length	.	Ch10 RL	LD10.1 RL	3	LOC_Os10g29970	retrotransposon protein, putative, Ty1-copia subclass, expressed
10	Root Length	.	Ch10 RL	LD10.1 RL	3	LOC_Os10g29980	retrotransposon protein, putative, Ty3-gypsy subclass, expressed
10	Root Length	.	Ch10 RL	LD10.1 RL	3	LOC_Os10g29990	retrotransposon protein, putative, Ty3-gypsy subclass
10	Root Length	.	Ch10 RL	LD10.1 RL	3	LOC_Os10g30000	transposon protein, putative, CACTA, En/Spm sub-class, expressed
10	Root Length	.	Ch10 RL	LD10.1 RL	3	LOC_Os10g30010	retrotransposon protein, putative, unclassified, expressed
10	Root Length	.	Ch10 RL	LD10.1 RL	3	LOC_Os10g30020	retrotransposon protein, putative, unclassified, expressed
10	Root Length	.	Ch10 RL	LD10.1 RL	3	LOC_Os10g30040	BTB/POZ domain containing protein, putative, expressed
10	Root Length	.	Ch10 RL	LD10.1 RL	3	LOC_Os10g30054	ENT domain containing protein, expressed
10	Root Length	.	Ch10 RL	LD10.1 RL	3	LOC_Os10g30070	sodium/calcium exchanger protein, putative, expressed
10	Root Length	.	Ch10 RL	LD10.1 RL	3	LOC_Os10g30080	xylosyltransferase, putative, expressed
10	Root Length	.	Ch10 RL	LD10.1 RL	3	LOC_Os10g30090	amino acid permease, putative, expressed
10	Root Length	.	Ch10 RL	LD10.1 RL	3	LOC_Os10g30100	3-5 exonuclease family protein, putative, expressed
10	Root Length	.	Ch10 RL	LD10.1 RL	3	LOC_Os10g30120	laccase-9 precursor, putative
10	Root Length	.	Ch10 RL	LD10.1 RL	3	LOC_Os10g30130	retrotransposon protein, putative, unclassified, expressed
10	Root Length	.	Ch10 RL	LD10.1 RL	3	LOC_Os10g30140	laccase-16, putative, expressed
10	Root Length	.	Ch10 RL	LD10.1 RL	3	LOC_Os10g30150	universal stress protein domain containing protein, putative, expressed
10	Root Length	.	Ch10 RL	LD10.1 RL	3	LOC_Os10g30156	starch synthase, putative, expressed
10	Root Length	.	Ch10 RL	LD10.1 RL	3	LOC_Os10g30162	hsp20/alpha crystallin family protein, putative, expressed
10	Root Length	.	Ch10 RL	LD10.1 RL	3	LOC_Os10g30170	expressed protein
10	Root Length	.	Ch10 RL	LD10.1 RL	3	LOC_Os10g30180	hsp20/alpha crystallin family protein, putative, expressed
10	Root Length	.	Ch10 RL	LD10.1 RL	3	LOC_Os10g30190	BTBP2 - Bric-a-Brac, Tramtrack, Broad Complex BTB domain with pentapeptide repeats, expressed
10	Root Length	.	Ch10 RL	LD10.1 RL	3	LOC_Os10g30200	SKP1-like protein 1B, putative, expressed
10	Root Length	.	Ch10 RL	LD10.1 RL	3	LOC_Os10g30210	expressed protein
10	Root Length	.	Ch10 RL	LD10.1 RL	3	LOC_Os10g30220	expressed protein
10	Root Length	.	Ch10 RL	LD10.1 RL	3	LOC_Os10g30230	expressed protein
10	Root Length	.	Ch10 RL	LD10.1 RL	3	LOC_Os10g30240	expressed protein
10	Root Length	.	Ch10 RL	LD10.1 RL	3	LOC_Os10g30250	transposon protein, putative, unclassified, expressed
10	Root Length	.	Ch10 RL	LD10.1 RL	3	LOC_Os10g30260	transposon protein, putative, unclassified, expressed
10	Root Length	.	Ch10 RL	LD10.1 RL	3	LOC_Os10g30270	retrotransposon, putative, centromere-specific, expressed
10	Root Length	.	Ch10 RL	LD10.1 RL	3	LOC_Os10g30280	OsFBX386 - F-box domain containing protein, expressed
10	Root Length	.	Ch10 RL	LD10.1 RL	3	LOC_Os10g30290	GDSL-like lipase/acylhydrolase, putative, expressed
10	Root Length	.	Ch10 RL	LD10.1 RL	3	LOC_Os10g30300	TRM112, putative, expressed
10	Root Length	.	Ch10 RL	LD10.1 RL	3	LOC_Os10g30310	zinc finger, C3HC4 type domain containing protein, expressed
10	Root Length	.	Ch10 RL	LD10.1 RL	3	LOC_Os10g30330	expansin precursor, putative, expressed
10	Root Length	.	Ch10 RL	LD10.1 RL	3	LOC_Os10g30340	expansin precursor, putative, expressed
10	Root Length	.	Ch10 RL	LD10.1 RL	3	LOC_Os10g30350	retrotransposon protein, putative, unclassified, expressed
10	Root Length	.	Ch10 RL	LD10.1 RL	3	LOC_Os10g30360	MATH domain containing protein
10	Root Length	.	Ch10 RL	LD10.1 RL	3	LOC_Os10g30370	RNA recognition motif containing protein, putative, expressed
10	Root Length	.	Ch10 RL	LD10.1 RL	3	LOC_Os10g30380	cytochrome P450, putative, expressed
10	Root Length	.	Ch10 RL	LD10.1 RL	3	LOC_Os10g30390	cytochrome P450, putative, expressed
10	Root Length	.	Ch10 RL	LD10.1 RL	3	LOC_Os10g30410	cytochrome P450 71D7, putative, expressed
10	Root Length	.	Ch10 RL	LD10.1 RL	3	LOC_Os10g30420	transcription factor Dp, putative, expressed
10	Root Length	.	Ch10 RL	LD10.1 RL	3	LOC_Os10g30430	heavy metal-associated domain containing protein, expressed
10	Root Length	.	Ch10 RL	LD10.1 RL	3	LOC_Os10g30440	expressed protein
10	Root Length	.	Ch10 RL	LD10.1 RL	3	LOC_Os10g30450	heavy-metal-associated domain-containing protein, putative, expressed
10	Root Length	.	Ch10 RL	LD10.1 RL	3	LOC_Os10g30460	retrotransposon protein, putative, unclassified, expressed
10	Root Length	.	Ch10 RL	LD10.2 RL	3	LOC_Os10g30520	ras-related protein, putative, expressed
10	Root Length	.	Ch10 RL	LD10.2 RL	3	LOC_Os10g30530	lectin-like receptor kinase, putative, expressed
10	Root Length	.	Ch10 RL	LD10.2 RL	3	LOC_Os10g30540	lectin-like receptor kinase, putative, expressed
10	Root Length	.	Ch10 RL	LD10.2 RL	3	LOC_Os10g30550	tRNA methyltransferase, putative, expressed
10	Root Length	.	Ch10 RL	LD10.2 RL	3	LOC_Os10g30560	UDP-glucoronosyl and UDP-glucosyl transferase domain containing protein, expressed
10	Root Length	.	Ch10 RL	LD10.2 RL	3	LOC_Os10g30580	cell division control protein 48 homolog E, putative, expressed
10	Root Length	.	Ch10 RL	LD10.2 RL	3	LOC_Os10g30590	pentatricopeptide, putative, expressed
10	Root Length	.	Ch10 RL	LD10.2 RL	3	LOC_Os10g30600	tyrosine protein kinase domain containing protein, putative, expressed
10	Root Length	.	Ch10 RL	LD10.2 RL	3	LOC_Os10g30610	white-brown complex homolog protein, putative, expressed
12	LBS	.	Ch12 LBS	LD12.1 LBS	3	LOC_Os12g18729	expressed protein
12	LBS	.	Ch12 LBS	LD12.1 LBS	3	LOC_Os12g18750	expressed protein
12	LBS	.	Ch12 LBS	LD12.1 LBS	3	LOC_Os12g18760	peptidase family C78 domain containing protein, expressed
12	LBS	.	Ch12 LBS	LD12.1 LBS	3	LOC_Os12g18770	oxysterol-binding protein, putative, expressed
12	LBS	.	Ch12 LBS	LD12.1 LBS	3	LOC_Os12g18780	expressed protein
12	LBS	.	Ch12 LBS	LD12.1 LBS	3	LOC_Os12g18790	expressed protein
12	LBS	.	Ch12 LBS	LD12.1 LBS	3	LOC_Os12g18800	transposon protein, putative, unclassified, expressed
12	LBS	.	Ch12 LBS	LD12.1 LBS	3	LOC_Os12g18810	expressed protein
12	B_control	.	Ch12 B_control	LD12.2B_control	3	LOC_Os12g29190	retrotransposon protein, putative, Ty3-gypsy subclass, expressed
12	B_control	.	Ch12 B_control	LD12.2B_control	3	LOC_Os12g29200	retrotransposon protein, putative, Ty3-gypsy subclass, expressed
12	B_control	.	Ch12 B_control	LD12.2B_control	3	LOC_Os12g29220	nodulin MtN3 family protein, putative, expressed
12	B_control	.	Ch12 B_control	LD12.2B_control	3	LOC_Os12g29230	transposon protein, putative, CACTA, En/Spm sub-class, expressed
12	B_control	.	Ch12 B_control	LD12.2B_control	3	LOC_Os12g29240	latency associated nuclear antigen, putative
12	B_control	.	Ch12 B_control	LD12.2B_control	3	LOC_Os12g29250	transposon protein, putative, CACTA, En/Spm sub-class, expressed
12	B_control	.	Ch12 B_control	LD12.2B_control	3	LOC_Os12g29280	disease resistance protein RGA3, putative, expressed
12	B_control	.	Ch12 B_control	LD12.2B_control	3	LOC_Os12g29290	disease resistance protein RGA3, putative, expressed
12	B_control	.	Ch12 B_control	LD12.2B_control	3	LOC_Os12g29300	CESA10 - cellulose synthase, expressed
12	B_control	.	Ch12 B_control	LD12.2B_control	3	LOC_Os12g29310	retrotransposon protein, putative, Ty1-copia subclass, expressed
12	B_control	.	Ch12 B_control	LD12.2B_control	3	LOC_Os12g29320	expressed protein
12	B_control	.	Ch12 B_control	LD12.2B_control	3	LOC_Os12g29330	no apical meristem protein, putative, expressed
12	B_control	.	Ch12 B_control	LD12.2B_control	3	LOC_Os12g29340	expressed protein
12	B_control	.	Ch12 B_control	LD12.2B_control	3	LOC_Os12g29350	ATP binding protein, putative, expressed
				-LOG10 P- value above 4.0	75
				above 3.0	527
				total	602

## Sheet: S4 MA Probe contrasts 
Supplementary Table S4. Complete dataset for microarray analysis in experiment Btox3. Contrasts between treatment and control conditions in B toxicity sentitive (MTU 9) and tolerat line (SML 242), both separatly and combined. Results given in log2 fold change (logFC), average log2 expression level over all arrays (AveExp), absolute t-statistic (t), raw (P.Value) or Benjamini and Hochberg adjusted…
Probe description								Treatment effect sensitive line					Treatment effect tolerant line					Treatment effect combined lines
ProbeName	OsIBCDID	MSU_Locus	MSUTargetID	BGIId	GeneralDescription	GO	AveExpr	logFC	t	P.Value	adj.P.Val	B	logFC	t	P.Value	adj.P.Val	B	logFC	t	P.Value	adj.P.Val	B
IMULT00001	OsIBCD045613	LOC_Os12g02105	LOC_Os12g02105.1	BGIOSGA034629-TA	CDS|LTPL58 - Protease inhibitor/seed storage/LTP family protein precursor, expressed		9.25788	0.135287	0.844408	0.417018	0.655058	-6.60988	-0.116129	-0.810385	0.435464	0.637211	-6.64254	0.00957902	0.0891274	0.930636	0.958245	-7.2475
IMULT00002	OsIBCD007858	LOC_Os02g49780	LOC_Os02g49780.1	BGIOSGA005682-TA	CDS|expressed protein		7.38184	0.295616	2.74331	0.0196483	0.119855	-3.90528	0.196316	2.03684	0.0673173	0.233572	-5.09078	0.245966	3.40263	0.00617688	0.0386571	-2.99752
IMULT00004	OsIBCD020220	LOC_Os06g18830	LOC_Os06g18830.1	BGIOSGA021419-TA	CDS|AGC_PVPK_like_kin82y.13 - ACG kinases include homologs to PKA, PKG and PKC, expressed	GO:0004672; protein kinase activity; Molecular Function GO:0004674; protein serine/threonine kinase activity; Molecular Function GO:0004713; protein-tyrosine kinase activity; Molecular Function GO:0005524; ATP binding; Molecular Function GO:0006468; protein amino acid phosphorylation; Biological Process	7.99791	-0.170584	-1.40688	0.187986	0.424058	-6.00027	-0.212022	-1.95503	0.0773388	0.251313	-5.21926	-0.191303	-2.35198	0.0390708	0.123391	-4.83009
IMULT00005	OsIBCD010245	LOC_Os03g24844	LOC_Os03g24844.1;LOC_Os03g24844.3	BGIOSGA012674-TA	CDS|expressed protein; CDS|expressed protein		7.74465	0.0756291	0.510063	0.620418	0.798811	-6.84471	0.0855279	0.644907	0.532641	0.713828	-6.76685	0.0805785	0.810117	0.435612	0.592804	-6.90525
IMULT00006	OsIBCD004075	LOC_Os01g65880	LOC_Os01g65880.1;LOC_Os01g65880.2;LOC_Os01g65880.3	BGIOSGA004925-TA	CDS|nodulin MtN3 family protein, putative, expressed; CDS|nodulin MtN3 family protein, putative, expressed; CDS|nodulin MtN3 family protein, putative, expressed		9.83947	-0.583646	-4.27926	0.00140067	0.0255483	-1.24132	-0.0932947	-0.76477	0.461029	0.658294	-6.67935	-0.33847	-3.69942	0.0037029	0.0276892	-2.4756
IMULT00007	OsIBCD034361	LOC_Os12g10740	LOC_Os12g10740.1	BGIOSGA037152-TA	CDS|leucine-rich repeat family protein, putative, expressed	GO:0004672; protein kinase activity; Molecular Function GO:0004674; protein serine/threonine kinase activity; Molecular Function GO:0004713; protein-tyrosine kinase activity; Molecular Function GO:0005515; protein binding; Molecular Function GO:0005524; ATP binding; Molecular Function GO:0006468; protein amino acid phosphorylation; Biological Process	6.97268	0.402825	2.75017	0.0194119	0.119026	-3.89338	0.373926	2.8542	0.0161585	0.118023	-3.71627	0.388375	3.95266	0.00240995	0.0209692	-2.03463
IMULT00008	OsIBCD007075	LOC_Os02g38260	LOC_Os02g38260.1		CDS|glycosyl hydrolase family 5 protein, putative, expressed		6.84236	-0.206145	-2.25665	0.04612	0.190479	-4.73119	-0.0949933	-1.16263	0.270387	0.489245	-6.29824	-0.150569	-2.45709	0.0325101	0.110199	-4.6523
IMULT00009	OsIBCD015735	LOC_Os04g54380	LOC_Os04g54380.1	BGIOSGA014263-TA	CDS|aluminum resistance protein, putative, expressed		9.52547	-0.186304	-1.76366	0.106431	0.306784	-5.50582	-0.207266	-2.19368	0.0514317	0.20475	-4.83834	-0.196785	-2.77701	0.0185147	0.0769676	-4.09991
IMULT00010	OsIBCD007924	LOC_Os11g42850	LOC_Os11g42850.1	BGIOSGA009029-TA	CDS|expressed protein		7.19767	0.163882	1.02187	0.32951	0.57895	-6.44406	-0.208252	-1.45181	0.175387	0.387418	-5.94585	-0.0221854	-0.206218	0.840513	0.899568	-7.22872
IMULT00011	OsIBCD029614	LOC_Os10g03710	LOC_Os10g03710.1	BGIOSGA032472-TA	CDS|expressed protein		8.80089	0.226982	1.72207	0.113946	0.318265	-5.56684	0.0222402	0.188649	0.853917	0.923178	-6.96884	0.124611	1.40932	0.187282	0.340375	-6.26106
IMULT00012	OsIBCD030999	LOC_Os10g34340	LOC_Os10g34340.1	BGIOSGA033153-TA	CDS|OsFBX388 - F-box domain containing protein, expressed		6.53402	-0.076327	-0.446457	0.664214	0.824136	-6.877	0.133774	0.874836	0.400974	0.608363	-6.58735	0.0287233	0.250455	0.807004	0.877759	-7.21778
IMULT00016	OsIBCD026895	LOC_Os03g17980	LOC_Os03g17980.1;LOC_Os03g17980.2;LOC_Os08g37800.1	BGIOSGA028869-TA	CDS|CAMK_KIN1/SNF1/Nim1_like_AMPKh.2 - CAMK includes calcium/calmodulin depedent protein kinases, expressed; CDS|CAMK_KIN1/SNF1/Nim1_like_AMPKh.2 - CAMK includes calcium/calmodulin depedent protein kinases, expressed; CDS|CAMK_KIN1/SNF1/Nim1_like_AMPKh.4 - CAMK includes calcium/calmodulin depedent protein kinases, expressed	GO:0004672; protein kinase activity; Molecular Function GO:0004674; protein serine/threonine kinase activity; Molecular Function GO:0004713; protein-tyrosine kinase activity; Molecular Function GO:0005524; ATP binding; Molecular Function GO:0006468; protein amino acid phosphorylation; Biological Process	8.21108	0.129057	0.905139	0.385423	0.628001	-6.55615	0.151864	1.19082	0.259607	0.47762	-6.26644	0.140461	1.46853	0.170885	0.321345	-6.18351
IMULT00023	OsIBCD001901	LOC_Os01g31580	LOC_Os01g31580.1	BGIOSGA001573-TA	CDS|BZIP protein, putative, expressed		7.24978	-0.0613072	-0.645709	0.532142	0.738159	-6.76232	-0.09925	-1.16872	0.268026	0.486332	-6.29142	-0.0802786	-1.26043	0.234446	0.394006	-6.44617
IMULT00025	OsIBCD000122	LOC_Os01g02700	LOC_Os01g02700.1;LOC_Os01g02430.1	BGIOSGA002510-TA	CDS|protein kinase domain containing protein, expressed; CDS|TAK14, putative, expressed	GO:0004672; protein kinase activity; Molecular Function GO:0004674; protein serine/threonine kinase activity; Molecular Function GO:0005524; ATP binding; Molecular Function GO:0006468; protein amino acid phosphorylation; Biological Process	8.13682	0.596515	2.34391	0.0396248	0.176314	-4.58637	0.243952	1.07172	0.307548	0.524389	-6.39675	0.420234	2.46153	0.0322585	0.109698	-4.64476
IMULT00026	OsIBCD012377	LOC_Os03g59680	LOC_Os03g59680.1	BGIOSGA009588-TA	CDS|PAPA-1-like conserved region family protein, expressed		8.11423	-0.13953	-1.07389	0.306614	0.555994	-6.3905	-0.174434	-1.501	0.162426	0.371655	-5.88057	-0.156982	-1.8011	0.100051	0.226589	-5.71176
IMULT00027	OsIBCD024430	LOC_Os07g46060	LOC_Os07g46060.1	BGIOSGA026291-TA	CDS|expressed protein		6.31445	-0.0120284	-0.0920097	0.928399	0.968188	-6.97951	-0.0491349	-0.420213	0.682688	0.821183	-6.89312	-0.0305816	-0.348722	0.734098	0.827292	-7.18601
IMULT00034	OsIBCD010596	LOC_Os03g30680	LOC_Os03g30680.1	BGIOSGA012889-TA	CDS|expressed protein		9.6295	-0.470344	-1.99453	0.0723379	0.245665	-5.15366	-0.132909	-0.630137	0.541897	0.720477	-6.77669	-0.301626	-1.90673	0.0838937	0.202031	-5.5509
IMULT00036	OsIBCD007397	LOC_Os11g43790	LOC_Os11g43790.1	BGIOSGA039441-TA	CDS|DUF581 domain containing protein, expressed		7.1636	-0.105387	-0.298554	0.771028	0.886063	-6.93596	-0.483467	-1.5313	0.154862	0.362443	-5.83967	-0.294427	-1.24339	0.240415	0.400608	-6.4664
IMULT00039	OsIBCD024794	LOC_Os08g02030	LOC_Os08g02030.1	BGIOSGA027765-TA	CDS|transferase family protein, putative, expressed		6.71448	-0.279814	-2.52895	0.0286582	0.146772	-4.27397	-0.0437119	-0.441699	0.667547	0.810648	-6.88325	-0.161763	-2.17944	0.0527125	0.149419	-5.11643
IMULT00040	OsIBCD004206	LOC_Os01g67670	LOC_Os01g67670.1;LOC_Os01g67650.1	BGIOSGA005001-TA	CDS|gibberellin response modulator protein, putative, expressed; CDS|gibberellin response modulator protein, putative, expressed		6.84479	-0.0556304	-0.590287	0.567319	0.762792	-6.79817	-0.163451	-1.93908	0.0794495	0.255258	-5.24404	-0.109541	-1.73269	0.111983	0.244134	-5.81334
IMULT00042	OsIBCD030827	LOC_Os10g31930	LOC_Os10g31930.1	BGIOSGA033076-TA	CDS|shugoshin-1, putative, expressed		13.5027	0.108353	0.840975	0.418855	0.656561	-6.61282	0.245977	2.13447	0.0569571	0.215455	-4.93452	0.177165	2.04981	0.0658454	0.172981	-5.32608
IMULT00047	OsIBCD013217	LOC_Os04g14150	LOC_Os04g14150.1	BGIOSGA015928-TA	CDS|dehydration response related protein, putative, expressed		10.7839	-0.292901	-2.26481	0.0454713	0.189197	-4.71772	-0.116455	-1.00676	0.33639	0.551457	-6.46317	-0.204678	-2.35927	0.0385774	0.122438	-4.81784
IMULT00050	OsIBCD046200	LOC_Os11g41240	LOC_Os11g41240.1;LOC_Os11g41230.1	BGIOSGA035585-TA	CDS|ATBPM6, putative; CDS|ATBPM6, putative, expressed		6.68847	-0.328646	-2.94769	0.0137037	0.0982917	-3.54936	-0.219874	-2.20486	0.0504477	0.202623	-4.82007	-0.27426	-3.66698	0.00391426	0.0287412	-2.53241
IMULT00053	OsIBCD000106	LOC_Os01g02390	LOC_Os01g02390.1;LOC_Os01g02390.2		CDS|protein kinase domain containing protein, expressed; CDS|protein kinase domain containing protein, expressed		8.43105	0.653865	5.91894	0.000114625	0.00473314	1.33707	0.482105	4.87924	0.000536359	0.0161998	-0.257763	0.567985	7.66454	1.19e-05	0.000538717	3.50639
IMULT00054	OsIBCD010982	LOC_Os03g38980	LOC_Os03g38980.1;LOC_Os03g38980.2		CDS|tRNA synthetases class II domain containing protein, expressed; CDS|tRNA synthetases class II domain containing protein, expressed		7.6627	0.275373	2.61473	0.0246447	0.135236	-4.12716	0.214179	2.27372	0.0447732	0.191389	-4.70682	0.244776	3.46472	0.00554617	0.0359853	-2.88801
IMULT00055	OsIBCD012240	LOC_Os03g58110	LOC_Os03g58110.1	BGIOSGA009652-TA	CDS|uncharacterized protein At4g06744 precursor, putative, expressed	GO:0005515; protein binding; Molecular Function	10.0167	-0.336833	-2.70586	0.0209892	0.12406	-3.9701	-0.232124	-2.08482	0.0620216	0.224388	-5.01437	-0.284478	-3.40671	0.00613332	0.0384922	-2.99033
IMULT00056	OsIBCD001653	LOC_Os01g25460	LOC_Os01g25460.1	BGIOSGA001675-TA	CDS|uncharacterized protein At4g06744 precursor, putative, expressed		7.23243	-0.203293	-1.07307	0.306968	0.556265	-6.39136	0.0823165	0.485787	0.636964	0.789694	-6.86152	-0.0604884	-0.475959	0.643723	0.762491	-7.12982
IMULT00058	OsIBCD025479	LOC_Os08g15090	LOC_Os08g15090.1		CDS|diacylglycerol kinase catalytic domain family protein, expressed		8.38489	-0.0234033	-0.207583	0.839473	0.921708	-6.96078	-0.378847	-3.75693	0.00335669	0.0506038	-2.1375	-0.201125	-2.65934	0.0227826	0.0881271	-4.30469
IMULT00059	OsIBCD024159	LOC_Os06g07120	LOC_Os06g07120.1	BGIOSGA026103-TA	CDS|dehydrodolichyl diphosphate synthase, putative, expressed	GO:0008152; metabolic process; Biological Process GO:0016740; transferase activity; Molecular Function	9.31769	0.0209866	0.226787	0.824886	0.913805	-6.95627	0.394784	4.76969	0.00063673	0.0181807	-0.434456	0.207885	3.34883	0.00678287	0.0410089	-3.0925
IMULT00065	OsIBCD045286	LOC_Os10g29540	LOC_Os10g29540.1	BGIOSGA031871-TA	CDS|protein kinase domain containing protein, expressed	GO:0004672; protein kinase activity; Molecular Function GO:0004674; protein serine/threonine kinase activity; Molecular Function GO:0004713; protein-tyrosine kinase activity; Molecular Function GO:0005524; ATP binding; Molecular Function GO:0006468; protein amino acid phosphorylation; Biological Process	6.47713	-0.100563	-0.961996	0.357398	0.603585	-6.50297	-0.0550943	-0.589243	0.567994	0.740287	-6.80281	-0.0778289	-1.10986	0.291506	0.454619	-6.6176
IMULT00066	OsIBCD005304	LOC_Os02g09180	LOC_Os02g09180.1	BGIOSGA007681-TA	CDS|CUE domain containing protein, expressed		10.1693	0.147704	1.32248	0.213722	0.455792	-6.10643	0.217587	2.17814	0.0528308	0.207428	-4.86369	0.182645	2.43781	0.0336273	0.112754	-4.68509
IMULT00067	OsIBCD017874	LOC_Os05g32430	LOC_Os05g32430.1;LOC_Os05g32430.2	BGIOSGA019803-TA	CDS|NLI interacting factor-like phosphatase, putative, expressed; CDS|NLI interacting factor-like phosphatase, putative, expressed	GO:0005622; intracellular; Cellular Component	7.64969	0.0604515	0.677377	0.512622	0.724603	-6.7405	0.0769763	0.964352	0.356269	0.570062	-6.50469	0.0687139	1.14779	0.276201	0.439207	-6.576
IMULT00068	OsIBCD009781	LOC_Os03g18270	LOC_Os03g18270.1	BGIOSGA010933-TA	CDS|expressed protein		9.34565	-0.0817157	-0.547695	0.5952	0.782116	-6.82367	-0.311126	-2.33145	0.0404953	0.182242	-4.61098	-0.196421	-1.96253	0.0763662	0.18996	-5.46412
IMULT00070	OsIBCD027147	LOC_Os08g41360	LOC_Os08g41360.1	BGIOSGA026626-TA	CDS|expressed protein		7.04392	-0.238576	-2.62421	0.0242368	0.134179	-4.11087	-0.0797407	-0.980634	0.348538	0.562772	-6.48892	-0.159158	-2.60973	0.0248628	0.0931227	-4.39054
IMULT00071	OsIBCD035888	LOC_Os01g04730	LOC_Os01g04730.1	BGIOSGA002746-TA	CDS|ribosomal protein L24, putative, expressed		12.763	0.223364	2.38706	0.0367496	0.169538	-4.51413	0.153555	1.83472	0.0946221	0.279502	-5.40364	0.18846	3.00236	0.012446	0.0599586	-3.70433
IMULT00072	OsIBCD005342	LOC_Os02g09640	LOC_Os02g09640.1		CDS|expressed protein		6.75983	0.0685962	0.603186	0.559019	0.756941	-6.79009	0.44465	4.37143	0.00120476	0.0273877	-1.0901	0.256623	3.36388	0.00660747	0.0403561	-3.06593
IMULT00073	OsIBSD048793	LOC_Os11g30640	LOC_Os11g30640.1		CDS|expressed protein		6.86697	-0.147365	-1.55593	0.148939	0.371724	-5.80211	-0.0362131	-0.427482	0.677549	0.817591	-6.88984	-0.0917888	-1.44471	0.177328	0.329073	-6.21497
IMULT00074	OsIBCD045737	LOC_Os11g06330	LOC_Os11g06330.1	BGIOSGA034444-TA	CDS|expressed protein		6.37545	-0.744804	-2.30079	0.0427154	0.183432	-4.65816	-0.284316	-0.981955	0.347916	0.562192	-6.48763	-0.51456	-2.36955	0.0378913	0.121221	-4.80054
IMULT00077	OsIBCD046060	LOC_Os11g30880	LOC_Os11g30880.1		CDS|retrotransposon protein, putative, unclassified, expressed		6.74198	0.105834	0.31294	0.760372	0.879672	-6.93123	-0.666227	-2.2025	0.0506545	0.203021	-4.82394	-0.280197	-1.23508	0.243371	0.40353	-6.47619
IMULT00078	OsIBCD040773	LOC_Os05g08910	LOC_Os05g08910.1	BGIOSGA019290-TA	CDS|expressed protein		7.56718	0.483482	2.44689	0.0330964	0.159481	-4.41331	-0.163071	-0.922711	0.376601	0.587763	-6.54399	0.160206	1.20867	0.252958	0.414308	-6.50698
IMULT00079	OsIBCD008903	LOC_Os03g05880	LOC_Os03g05880.1;LOC_Os03g05880.2;LOC_Os03g05860.1	BGIOSGA011879-TA	CDS|monooxygenase, putative, expressed; CDS|monooxygenase, putative, expressed; CDS|expressed protein	GO:0004497; monooxygenase activity; Molecular Function GO:0006118; electron transport; Biological Process GO:0006725; aromatic compound metabolic process; Biological Process GO:0008152; metabolic process; Biological Process GO:0016491; oxidoreductase activity; Molecular Function	12.5247	-0.135046	-1.305	0.219401	0.462707	-6.12784	0.228389	2.46751	0.0319218	0.162969	-4.3822	0.0466714	0.672315	0.515713	0.661925	-7.01091
IMULT00080	OsIBCD042305	LOC_Os06g41450	LOC_Os06g41450.1	BGIOSGA020884-TA	CDS|VQ domain containing protein, putative, expressed		11.2024	-0.218545	-2.16464	0.0540747	0.208063	-4.88181	-0.107549	-1.19098	0.259543	0.477573	-6.26625	-0.163047	-2.40742	0.0354646	0.116436	-4.73661
IMULT00082	OsIBCD017107	LOC_Os11g26570	LOC_Os11g26570.1	BGIOSGA018448-TA	CDS|dehydrin, putative, expressed		8.43894	-0.470667	-1.31289	0.216822	0.459126	-6.1182	-0.498574	-1.55489	0.149185	0.354934	-5.80745	-0.484621	-2.01516	0.069847	0.179378	-5.38119
IMULT00083	OsIBCD040942	LOC_Os05g15770	LOC_Os05g15770.1	BGIOSGA018441-TA	CDS|glycosyl hydrolase, putative, expressed	GO:0004553; hydrolase activity, hydrolyzing O-glycosyl compounds; Molecular Function GO:0005975; carbohydrate metabolic process; Biological Process	13.9485	0.647064	2.49716	0.0303036	0.151489	-4.32809	0.463575	2.0002	0.0716446	0.241418	-5.14861	0.55532	3.19475	0.00887753	0.0483901	-3.36473
IMULT00086	OsIBCD030513	LOC_Os10g26470	LOC_Os10g26470.1	BGIOSGA032879-TA	CDS|sucrose transporter, putativ, expressed		6.71313	0.0216241	0.203894	0.842282	0.922897	-6.9616	-0.0512741	-0.540528	0.599961	0.763849	-6.83179	-0.014825	-0.208379	0.838867	0.898792	-7.22824
IMULT00087	OsIBCD031500	LOC_Os10g41620	LOC_Os10g41620.1		CDS|retrotransposon protein, putative, unclassified, expressed		7.09324	-0.252421	-2.48541	0.0309351	0.153305	-4.34806	-0.155378	-1.71048	0.116126	0.310009	-5.58761	-0.2039	-2.99283	0.0126564	0.0604946	-3.72111
IMULT00088	OsIBCD021642	LOC_Os12g05130	LOC_Os12g05130.1	BGIOSGA036987-TA	CDS|expressed protein		6.78476	0.286481	2.32814	0.0407291	0.178939	-4.61267	0.0224619	0.204087	0.842135	0.916112	-6.96556	0.154471	1.87135	0.0890156	0.209859	-5.60529
IMULT00089	OsIBCD033263	LOC_Os11g36440	LOC_Os11g36440.1		CDS|amine oxidase, flavin-containing, domain containing protein, expressed		8.88826	-0.035503	-0.33834	0.741687	0.869385	-6.92235	-0.0177142	-0.188741	0.853847	0.923164	-6.96882	-0.0266086	-0.37801	0.712853	0.812207	-7.17457
IMULT00090	OsIBCD015562	LOC_Os04g52361	LOC_Os04g52361.1	BGIOSGA017103-TA	CDS|ribosomal protein S17, putative, expressed	GO:0003735; structural constituent of ribosome; Molecular Function GO:0005622; intracellular; Cellular Component GO:0005840; ribosome; Cellular Component GO:0006412; translation; Biological Process	14.2621	0.418739	3.05537	0.0113377	0.088839	-3.36083	0.296472	2.41857	0.0347791	0.170259	-4.46491	0.357605	3.88972	0.00267961	0.0224419	-2.14374
IMULT00095	OsIBCD012582	LOC_Os03g62600	LOC_Os03g62600.1	BGIOSGA009463-TA	CDS|ras-related protein, putative, expressed	GO:0005524; ATP binding; Molecular Function GO:0005525; GTP binding; Molecular Function GO:0005622; intracellular; Cellular Component GO:0006355; regulation of transcription, DNA-dependent; Biological Process GO:0007264; small GTPase mediated signal transduction; Biological Process GO:0008134; transcription factor binding; Molecular Function GO:0015031; protein transport; Biological Process	10.7751	0.214573	1.87043	0.0891534	0.276071	-5.34564	-0.0706777	-0.688816	0.505677	0.694025	-6.73637	0.0719475	0.934923	0.370555	0.532919	-6.79469
IMULT00097	OsIBCD019131	LOC_Os06g01500	LOC_Os06g01500.1;LOC_Os06g01500.2;LOC_Os06g01500.3		CDS|IQ calmodulin-binding motif family protein, putative, expressed; CDS|IQ calmodulin-binding motif family protein, putative, expressed; CDS|IQ calmodulin-binding motif family protein, putative, expressed		10.5927	-0.150966	-1.22713	0.246225	0.493311	-6.22066	0.0262765	0.238799	0.815797	0.900501	-6.95726	-0.0623448	-0.755449	0.466369	0.619922	-6.94928
IMULT00098	OsIBCD012241	LOC_Os03g58090	LOC_Os03g58090.1	BGIOSGA009651-TA	CDS|expressed protein		8.95851	-0.0654345	-0.616698	0.550397	0.750672	-6.78146	-0.0190477	-0.200707	0.844711	0.917723	-6.9663	-0.0422411	-0.593465	0.565269	0.702415	-7.06324
IMULT00099	OsIBCD031547	LOC_Os10g42240	LOC_Os10g42240.1	BGIOSGA033488-TA	CDS|kinase, pfkB family, putative, expressed		10.9993	-0.174192	-1.09879	0.296094	0.545846	-6.36411	-0.0617572	-0.43554	0.671871	0.813667	-6.88613	-0.117975	-1.10935	0.291716	0.45473	-6.61815
IMULT00101	OsIBCD010798	LOC_Os03g36080	LOC_Os03g36080.1		CDS|expressed protein		12.1952	0.164177	1.45831	0.173624	0.40551	-5.93337	-0.110097	-1.09337	0.298359	0.51552	-6.37386	0.0270401	0.358048	0.727307	0.822765	-7.18247
IMULT00102	OsIBCD010280	LOC_Os03g25150	LOC_Os03g25150.1	BGIOSGA012693-TA	CDS|transposon protein, putative, unclassified, expressed	GO:0004497; monooxygenase activity; Molecular Function GO:0005506; iron ion binding; Molecular Function GO:0006118; electron transport; Biological Process GO:0020037; heme binding; Molecular Function	10.7329	-0.0332527	-0.221351	0.829008	0.916133	-6.95759	-0.274277	-2.04127	0.0668114	0.232724	-5.08377	-0.153765	-1.52583	0.156204	0.303014	-6.10645
IMULT00104	OsIBSD047696	LOC_Os04g53810	LOC_Os04g53810.1	BGIOSGA040721-TA	CDS|leucoanthocyanidin reductase, putative, expressed	GO:0003824; catalytic activity; Molecular Function GO:0044237; cellular metabolic process; Biological Process GO:0050662; coenzyme binding; Molecular Function	9.94554	0.05907	0.332244	0.746156	0.871693	-6.92454	0.324401	2.03999	0.0669571	0.232949	-5.08579	0.191735	1.60763	0.137149	0.278272	-5.99322
IMULT00111	OsIBCD017951	LOC_Os05g33430	LOC_Os05g33430.1	BGIOSGA019848-TA	CDS|xyloglucanase inhibitor, putative, expressed		6.78166	-0.644254	-1.97301	0.0750241	0.250246	-5.18737	-0.158087	-0.541282	0.599459	0.763641	-6.83136	-0.401171	-1.83145	0.0951385	0.219098	-5.66602
IMULT00117	OsIBCD046581	LOC_Os12g18110	LOC_Os12g18110.1;LOC_Os12g18110.2;LOC_Os12g18110.3	BGIOSGA036379-TA	CDS|PQ loop repeat domain containing protein, expressed; CDS|PQ loop repeat domain containing protein, expressed; CDS|PQ loop repeat domain containing protein, expressed		8.7465	0.0087617	0.0560658	0.956328	0.980466	-6.9824	0.0665265	0.475948	0.643731	0.794303	-6.86654	0.0376441	0.359087	0.726552	0.822273	-7.18207
IMULT00118	OsIBCD007775	LOC_Os01g36710	LOC_Os01g36710.1	BGIOSGA008932-TA	CDS|transposon protein, putative, Pong sub-class, expressed		8.15175	0.499429	4.23369	0.0015096	0.0267945	-1.31808	0.826201	7.83044	9.78e-06	0.00109939	3.86463	0.662815	8.37591	5.24e-06	0.000292375	4.36285
IMULT00120	OsIBCD046116	LOC_Os11g34090	LOC_Os11g34090.1	BGIOSGA035406-TA	CDS|plant protein of unknown function domain containing protein, expressed		6.41865	-0.106793	-0.836515	0.42125	0.658465	-6.61663	-0.0300064	-0.262784	0.797734	0.89013	-6.95078	-0.0683997	-0.798691	0.441928	0.598674	-6.91468
IMULT00121	OsIBCD030201	LOC_Os10g20600	LOC_Os10g20600.1	BGIOSGA032741-TA	CDS|zinc finger, C3HC4 type domain containing protein, expressed	GO:0005515; protein binding; Molecular Function GO:0008270; zinc ion binding; Molecular Function	9.41627	-0.118641	-1.23967	0.241735	0.488398	-6.20599	-0.1126	-1.31543	0.215999	0.432205	-6.11904	-0.115621	-1.80095	0.100077	0.22662	-5.71199
IMULT00123	OsIBCD021456	LOC_Os06g41980	LOC_Os06g41980.1	BGIOSGA023298-TA	CDS|LYK8, putative, expressed	GO:0004672; protein kinase activity; Molecular Function GO:0005524; ATP binding; Molecular Function GO:0006468; protein amino acid phosphorylation; Biological Process GO:0016998; cell wall catabolic process; Biological Process	8.3614	-0.037171	-0.384482	0.708192	0.850834	-6.90448	-0.10541	-1.21901	0.249167	0.466992	-6.23404	-0.0712905	-1.09925	0.295901	0.458791	-6.62903
IMULT00125	OsIBCD009785	LOC_Os03g18340	LOC_Os03g18340.1		CDS|transcription factor like protein, putative, expressed		9.54557	-0.179762	-1.45652	0.174109	0.406114	-5.93574	0.174713	1.58269	0.14273	0.346867	-5.7691	-0.00252469	-0.0304943	0.976237	0.986356	-7.25132
IMULT00126	OsIBCD006458	LOC_Os11g40800	LOC_Os11g40800.1		CDS|expressed protein		6.48578	-0.0984287	-0.408964	0.690675	0.839653	-6.8941	-0.429702	-1.99611	0.0721437	0.242426	-5.15504	-0.264065	-1.63557	0.131128	0.270521	-5.95373
IMULT00127	OsIBCD004567	LOC_Os01g72760	LOC_Os01g72760.1;LOC_Os01g72740.1	BGIOSGA005210-TA	CDS|cytochrome P450, putative, expressed; CDS|cytochrome P450, putative, expressed	GO:0004497; monooxygenase activity; Molecular Function GO:0005506; iron ion binding; Molecular Function GO:0006118; electron transport; Biological Process GO:0020037; heme binding; Molecular Function	7.39015	-0.169286	-1.74684	0.109414	0.311572	-5.53059	-0.150864	-1.7405	0.110559	0.302611	-5.5438	-0.160075	-2.46235	0.0322119	0.109615	-4.64336
IMULT00128	OsIBCD044119	LOC_Os08g39730	LOC_Os08g39730.1	BGIOSGA028966-TA	CDS|cytochrome P450, putative, expressed	GO:0004497; monooxygenase activity; Molecular Function GO:0005506; iron ion binding; Molecular Function GO:0006118; electron transport; Biological Process GO:0020037; heme binding; Molecular Function	11.7342	-0.475861	-4.76545	0.000640989	0.0154864	-0.438132	-0.248599	-2.78342	0.0183066	0.125644	-3.83942	-0.36223	-5.40757	0.000240211	0.00438589	0.360737
IMULT00131	OsIBCD013506	LOC_Os04g19750	LOC_Os04g19750.1	BGIOSGA015460-TA	CDS|OsFBL11 - F-box domain and LRR containing protein, expressed		10.0837	-0.0212286	-0.249681	0.807587	0.905115	-6.95039	-0.132026	-1.73611	0.111357	0.303793	-5.55023	-0.0766272	-1.34351	0.207051	0.363549	-6.3447
IMULT00137	OsIBCD034673	LOC_Os12g22030	LOC_Os12g22030.1;LOC_Os12g22030.2	BGIOSGA036327-TA	CDS|serine hydroxymethyltransferase, mitochondrial precursor, putative, expressed; CDS|serine hydroxymethyltransferase, mitochondrial precursor, putative, expressed	GO:0004372; glycine hydroxymethyltransferase activity; Molecular Function GO:0006544; glycine metabolic process; Biological Process GO:0006563; L-serine metabolic process; Biological Process	10.169	0.16554	1.5454	0.151445	0.375653	-5.81652	0.00401397	0.0418956	0.967358	0.983679	-6.98716	0.084777	1.17981	0.263776	0.426148	-6.54004
IMULT00139	OsIBCD041962	LOC_Os06g20120	LOC_Os06g20120.1	BGIOSGA022763-TA	CDS|CND41, chloroplast nucleoid DNA binding protein, putative, expressed		7.54376	-0.211437	-1.01683	0.331792	0.580891	-6.44913	-0.230853	-1.24125	0.241176	0.458872	-6.2081	-0.221145	-1.5854	0.142115	0.285151	-6.02436
IMULT00140	OsIBCD030683	LOC_Os10g29880	LOC_Os10g29880.1		CDS|expressed protein		11.021	-0.0482747	-0.465965	0.650631	0.816032	-6.86753	-0.0152992	-0.165104	0.871956	0.933667	-6.97334	-0.031787	-0.457379	0.656594	0.770998	-7.13907
IMULT00144	OsIBCD041929	LOC_Os06g17260	LOC_Os06g17260.1	BGIOSGA021443-TA	CDS|UDP-glucoronosyl and UDP-glucosyl transferase domain containing protein, expressed	GO:0008152; metabolic process; Biological Process GO:0016758; transferase activity, transferring hexosyl groups; Molecular Function	7.29538	0.0668135	0.552172	0.592236	0.780064	-6.82108	-0.13038	-1.20469	0.254428	0.472469	-6.25057	-0.031783	-0.391561	0.703108	0.804843	-7.16897
IMULT00148	OsIBCD015957	LOC_Os04g57410	LOC_Os04g57410.1;LOC_Os04g57400.1	BGIOSGA014129-TA	CDS|methylthioribose kinase, putative, expressed; CDS|methylthioribose kinase, putative, expressed		10.2025	0.324291	2.36331	0.0383061	0.173175	-4.55394	0.0277074	0.225755	0.825669	0.906329	-6.96053	0.175999	1.91201	0.0831522	0.20087	-5.54273
IMULT00150	OsIBCD013731	LOC_Os04g24180	LOC_Os04g24180.1;LOC_Os04g24180.2	BGIOSGA016112-TA	CDS|heat shock protein binding protein, putative, expressed; CDS|heat shock protein binding protein, putative, expressed	GO:0006457; protein folding; Biological Process GO:0031072; heat shock protein binding; Molecular Function GO:0051082; unfolded protein binding; Molecular Function	8.27504	0.0286156	0.265004	0.796069	0.899036	-6.94614	-0.00545626	-0.0564936	0.955995	0.978153	-6.98638	0.0115796	0.15986	0.875985	0.923393	-7.23793
IMULT00152	OsIBCD014384	LOC_Os04g35380	LOC_Os04g35380.1	BGIOSGA016445-TA	CDS|expressed protein		8.7009	0.208496	2.36214	0.0383842	0.173284	-4.55589	0.0979816	1.24111	0.241225	0.458932	-6.20826	0.153239	2.58804	0.0258301	0.0953095	-4.42796
IMULT00158	OsIBCD025531	LOC_Os11g17504	LOC_Os11g17504.1		CDS|retrotransposon protein, putative, Ty1-copia subclass, expressed		9.05974	-0.373365	-2.25871	0.045956	0.190095	-4.7278	-0.423077	-2.86155	0.0159505	0.117197	-3.70346	-0.398221	-3.59124	0.00445792	0.0311743	-2.66534
IMULT00159	OsIBCD021681	LOC_Os06g45120	LOC_Os06g45120.1	BGIOSGA020739-TA	CDS|ATP synthase, putative, expressed	GO:0015078; hydrogen ion transmembrane transporter activity; Molecular Function GO:0015986; ATP synthesis coupled proton transport; Biological Process GO:0016469; proton-transporting two-sector ATPase complex; Cellular Component GO:0046933; hydrogen ion transporting ATP synthase activity, rotational mechanism; Molecular Function GO:0046961; hydrogen ion transporting ATPase activity, rotational me…	11.8797	0.0419256	0.373706	0.71596	0.854795	-6.90885	-0.0533668	-0.531836	0.605763	0.768055	-6.83671	-0.00572062	-0.076013	0.940819	0.964955	-7.24868
IMULT00161	OsIBCD023908	LOC_Os07g37720	LOC_Os07g37720.1;LOC_Os07g37720.1;LOC_Os07g37720.1;LOC_Os07g37710.1		CDS|expressed protein; CDS|expressed protein; CDS|expressed protein; CDS|oligonucleotide/oligosaccharide-binding fold containing 2B, putative, expressed		7.16816	0.669957	4.17568	0.00166128	0.0283282	-1.41614	0.567168	3.95227	0.0024115	0.0419201	-1.80053	0.618562	5.74722	0.000146354	0.0031077	0.878969
IMULT00163	OsIBCD046299	LOC_Os11g47560	LOC_Os11g47560.1	BGIOSGA035720-TA	CDS|glycosyl hydrolase, putative, expressed	GO:0004553; hydrolase activity, hydrolyzing O-glycosyl compounds; Molecular Function GO:0005975; carbohydrate metabolic process; Biological Process	10.812	0.652722	3.04302	0.0115867	0.0899075	-3.38249	0.491476	2.56173	0.0270538	0.151765	-4.22178	0.572099	3.97595	0.00231745	0.020412	-1.99434
IMULT00165	OsIBCD033368	LOC_Os11g38480	LOC_Os11g38480.1		CDS|NBS-LRR type disease resistance protein, putative, expressed		6.37275	0.0472899	0.272806	0.790223	0.896027	-6.94388	0.627693	4.04844	0.00205255	0.0385607	-1.6359	0.337492	2.9023	0.0148448	0.0669638	-3.8804
IMULT00168	OsIBCD036564	LOC_Os01g39780	LOC_Os01g39780.1	BGIOSGA003827-TA	CDS|expressed protein		8.86879	-0.0786538	-0.72583	0.483598	0.70481	-6.70527	-0.00747321	-0.0771041	0.939971	0.969195	-6.98489	-0.0430635	-0.592404	0.565953	0.702844	-7.06391
IMULT00169	OsIBCD041696	LOC_Os06g06640	LOC_Os06g06640.1		CDS|expressed protein		10.1676	-0.118563	-0.836143	0.42145	0.658604	-6.61694	-0.0373938	-0.29484	0.773788	0.877022	-6.94115	-0.0779784	-0.819784	0.430315	0.587947	-6.89718
IMULT00172	OsIBCD045600	LOC_Os12g01550	LOC_Os12g01550.1;LOC_Os11g01550.1	BGIOSGA034653-TA	CDS|DUF260 domain containing protein, putative, expressed; CDS|DUF260 domain containing protein, putative, expressed		9.87121	-0.197459	-1.99922	0.0717649	0.244522	-5.1463	-0.138661	-1.56961	0.145735	0.350475	-5.78719	-0.16806	-2.53654	0.0282789	0.100726	-4.51654
IMULT00174	OsIBCD046287	LOC_Os11g47350	LOC_Os11g47350.1	BGIOSGA035710-TA	CDS|beta-D-xylosidase, putative, expressed	GO:0004553; hydrolase activity, hydrolyzing O-glycosyl compounds; Molecular Function GO:0005975; carbohydrate metabolic process; Biological Process	6.89676	-0.293578	-1.92384	0.081514	0.262477	-5.26373	-0.144402	-1.05798	0.313488	0.530158	-6.41108	-0.21899	-2.13927	0.0564895	0.156447	-5.18195
IMULT00177	OsIBCD030296	LOC_Os10g22380	LOC_Os10g22380.1	BGIOSGA032060-TA	CDS|glutamyl-tRNA synthetase, cytoplasmic, putative, expressed	GO:0000166; nucleotide binding; Molecular Function GO:0004812; aminoacyl-tRNA ligase activity; Molecular Function GO:0005524; ATP binding; Molecular Function GO:0005737; cytoplasm; Cellular Component GO:0006412; translation; Biological Process GO:0006418; tRNA aminoacylation for protein translation; Biological Process GO:0006424; glutamyl-tRNA aminoacylation; Biological Process	10.3869	0.154218	1.20832	0.253087	0.500529	-6.24244	0.0123457	0.108148	0.91589	0.957635	-6.98177	0.0832817	0.972725	0.352278	0.515417	-6.75855
IMULT00180	OsIBCD010459	LOC_Os03g27930	LOC_Os03g27930.1	BGIOSGA012807-TA	CDS|RNA cap guanine-N2 methyltransferase domain containing protein, expressed	GO:0005515; protein binding; Molecular Function	6.40059	-0.0294231	-0.213403	0.835045	0.919449	-6.95945	0.000332157	0.00269346	0.997901	0.998806	-6.98811	-0.0145455	-0.157266	0.877979	0.924575	-7.23838
IMULT00183	OsIBCD039962	LOC_Os04g25060	LOC_Os04g25060.1;LOC_Os04g25650.1	BGIOSGA040708-TA	CDS|cysteine-rich receptor-like protein kinase, putative, expressed; CDS|cysteine-rich receptor-like protein kinase, putative, expressed		9.42784	-0.102198	-0.197477	0.847175	0.925378	-6.96299	0.76783	1.65881	0.126298	0.323953	-5.66199	0.332816	0.958681	0.358991	0.521825	-6.77212
IMULT00185	OsIBCD043292	LOC_Os07g44370	LOC_Os07g44370.1	BGIOSGA026222-TA	CDS|dirigent, putative, expressed		7.10378	-0.37407	-2.24538	0.0470308	0.192346	-4.74977	-0.392659	-2.63516	0.0237739	0.142793	-4.0958	-0.383364	-3.43038	0.0058864	0.0374682	-2.94857
IMULT00189	OsIBCD035452	LOC_Os12g38920	LOC_Os12g38920.1;LOC_Os12g38920.2	BGIOSGA037666-TA	CDS|heparanase-like protein precursor, putative, expressed; CDS|heparanase-like protein precursor, putative, expressed		7.50708	-0.0807212	-0.441374	0.667774	0.826049	-6.8794	0.122847	0.751001	0.468932	0.66462	-6.69008	0.0210631	0.171686	0.866905	0.917345	-7.2358
IMULT00191	OsIBCD010589	LOC_Os03g30660	LOC_Os03g30660.1	BGIOSGA010519-TA	CDS|expressed protein		8.02638	-0.184809	-1.67793	0.122444	0.331892	-5.63071	-0.0460278	-0.467225	0.649759	0.798023	-6.87091	-0.115418	-1.56214	0.147478	0.291624	-6.05665
IMULT00192	OsIBCD003212	LOC_Os01g53090	LOC_Os01g53090.1	BGIOSGA000869-TA	CDS|pathogen-related protein, putative, expressed		8.68524	-0.309279	-1.15959	0.271568	0.519882	-6.29767	-0.768175	-3.2201	0.00849203	0.0848782	-3.07548	-0.538727	-3.01104	0.0122571	0.0594188	-3.68902
IMULT00193	OsIBCD035095	LOC_Os12g32380	LOC_Os12g32380.1	BGIOSGA037458-TA	CDS|40S ribosomal protein S29, putative, expressed	GO:0003735; structural constituent of ribosome; Molecular Function GO:0005622; intracellular; Cellular Component GO:0005840; ribosome; Cellular Component GO:0006412; translation; Biological Process	13.9247	0.397949	3.9406	0.00245931	0.0361885	-1.81712	0.223356	2.4728	0.0316272	0.162171	-4.37324	0.310653	4.58568	0.000852566	0.0103605	-0.959718
IMULT00194	OsIBCD019167	LOC_Os06g02120	LOC_Os06g02120.1	BGIOSGA022080-TA	CDS|PPR repeat domain containing protein, putative, expressed		7.93655	0.0214403	0.148483	0.884738	0.946033	-6.97216	-0.294368	-2.27924	0.0443462	0.190583	-4.69769	-0.136464	-1.40882	0.187427	0.340529	-6.26171
IMULT00195	OsIBCD012706	LOC_Os03g63940	LOC_Os03g63940.1	BGIOSGA013986-TA	CDS|CBS domain containing membrane protein, putative, expressed		8.0745	0.589635	7.10013	2.37e-05	0.00154934	2.95793	0.521057	7.01492	2.64e-05	0.00206711	2.84516	0.555346	9.96873	9.96e-07	9e-05	6.08417
IMULT00205	OsIBCD014874	LOC_Os04g42220	LOC_Os04g42220.1	BGIOSGA016705-TA	CDS|GPI-anchored protein, putative, expressed		6.53737	0.351364	1.36098	0.201639	0.44164	-6.05857	-0.69124	-2.9935	0.0126416	0.104718	-3.4729	-0.169938	-0.981249	0.348249	0.511361	-6.75024
IMULT00208	OsIBCD017791	LOC_Os04g42140	LOC_Os04g42140.1		CDS|eukaryotic initiation factor iso-4F subunit p82-34, putative, expressed		10.9975	0.0337188	0.377236	0.713411	0.853347	-6.90743	0.0636829	0.796562	0.443111	0.643241	-6.65389	0.0487008	0.812217	0.434458	0.591741	-6.9035
IMULT00212	OsIBCD031074	LOC_Os10g35250	LOC_Os10g35250.1	BGIOSGA031624-TA	CDS|vacuolar protein-sorting protein bro1, putative, expressed		8.70486	0.267658	2.45139	0.0328368	0.158911	-4.40571	0.166591	1.70584	0.117007	0.311204	-5.59433	0.217125	2.96439	0.0133065	0.0625549	-3.77121
IMULT00213	OsIBCD004502	LOC_Os01g71980	LOC_Os01g71980.1;LOC_Os01g71980.2	BGIOSGA005162-TA	CDS|rho-GTPase-activating protein-like, putative, expressed; CDS|rho-GTPase-activating protein-like, putative, expressed		9.56081	-0.0395501	-0.395466	0.70031	0.845944	-6.8999	0.167402	1.87145	0.0890013	0.270698	-5.34797	0.063926	0.952869	0.361795	0.524481	-6.77769
IMULT00217	OsIBCD028926	LOC_Os09g30418	LOC_Os09g30418.1	BGIOSGA029571-TA	CDS|heat shock protein, putative, expressed		13.4172	-0.0342967	-0.234023	0.819407	0.911094	-6.95447	0.0572312	0.436612	0.671118	0.813146	-6.88563	0.0114673	0.116644	0.909314	0.944553	-7.24442
IMULT00218	OsIBCD006192	LOC_Os10g35350	LOC_Os10g35350.1		CDS|transposon protein, putative, unclassified, expressed		6.41104	0.486448	4.72869	0.000679243	0.0160955	-0.497798	0.0290889	0.316145	0.758006	0.867634	-6.93415	0.257769	3.73532	0.00348267	0.0266539	-2.41279
IMULT00219	OsIBCD009971	LOC_Os03g20550	LOC_Os03g20550.1;LOC_Os03g20550.2;LOC_Os03g20550.3		CDS|WRKY55, expressed; CDS|WRKY55, expressed; CDS|WRKY55, expressed		9.59934	0.609461	2.11692	0.0587004	0.21778	-4.95898	0.898959	3.49103	0.00529925	0.0660519	-2.60056	0.75421	3.90522	0.00261043	0.0220684	-2.11685
IMULT00221	OsIBCD010575	LOC_Os03g30430	LOC_Os03g30430.1;LOC_Os03g30430.2	BGIOSGA010523-TA	CDS|nitrilase-associated protein, putative, expressed; CDS|nitrilase-associated protein, putative, expressed		12.7389	-0.259418	-2.78411	0.0182843	0.115098	-3.8345	-0.133597	-1.60302	0.138166	0.340426	-5.74079	-0.196507	-3.14383	0.00970621	0.0512551	-3.45467
IMULT00222	OsIBCD037760	LOC_Os04g35750	LOC_Os04g35750.1		CDS|expressed protein		9.38264	-0.134076	-1.3927	0.19212	0.429613	-6.01843	-0.266054	-3.0898	0.0106721	0.0960131	-3.30414	-0.200065	-3.09792	0.0105209	0.0539856	-3.53576
IMULT00224	OsIBCD014412	LOC_Os04g35780	LOC_Os04g35780.1	BGIOSGA015049-TA	CDS|expressed protein		6.89053	0.0271371	0.299436	0.770374	0.885674	-6.93568	0.232911	2.87333	0.0156226	0.116467	-3.68292	0.130024	2.13874	0.0565409	0.156556	-5.1828
IMULT00227	OsIBCD010934	LOC_Os03g38390	LOC_Os03g38390.1	BGIOSGA010368-TA	CDS|GDSL-like lipase/acylhydrolase, putative, expressed	GO:0006629; lipid metabolic process; Biological Process GO:0016788; hydrolase activity, acting on ester bonds; Molecular Function	6.38031	-0.208628	-2.14736	0.0557085	0.211793	-4.90984	-0.133709	-1.53868	0.153064	0.360103	-5.82961	-0.171168	-2.62634	0.0241464	0.0916069	-4.36184
IMULT00228	OsIBCD020191	LOC_Os06g17570	LOC_Os06g17570.1	BGIOSGA021433-TA	CDS|embryogenesis transmembrane protein, putative, expressed		9.78464	-0.0323585	-0.377103	0.713508	0.853386	-6.90749	0.0234832	0.305973	0.765527	0.872102	-6.93755	-0.00443767	-0.0770938	0.939979	0.964437	-7.24859
IMULT00230	OsIBCD020544	LOC_Os08g01794	LOC_Os08g01794.1;LOC_Os08g01794.2	BGIOSGA027859-TA	CDS|bromodomain domain containing protein, expressed; CDS|bromodomain domain containing protein, expressed		9.99259	0.212653	2.36415	0.0382503	0.173037	-4.55254	-0.0162522	-0.202009	0.843719	0.917116	-6.96602	0.0982004	1.62746	0.132851	0.272748	-5.96523
IMULT00231	OsIBCD000119	LOC_Os01g02400	LOC_Os01g02400.1;LOC_Os01g02400.2;LOC_Os01g02400.3;LOC_Os01g02600.1		CDS|protein kinase domain containing protein, expressed; CDS|protein kinase domain containing protein, expressed; CDS|protein kinase domain containing protein, expressed; CDS|Ser/Thr receptor-like kinase, putative, expressed		8.65187	0.583209	4.45808	0.00104675	0.0212302	-0.942452	0.485862	4.15233	0.00172675	0.0345364	-1.45909	0.534536	6.09108	9.01e-05	0.00227673	1.38698
IMULT00232	OsIBCD027378	LOC_Os08g44350	LOC_Os08g44350.1	BGIOSGA029179-TA	CDS|histidine-containing phosphotransfer protein, putative, expressed	GO:0004871; signal transducer activity; Molecular Function GO:0007165; signal transduction; Biological Process	7.44801	-0.0648934	-0.555386	0.590113	0.778476	-6.8192	-0.0194449	-0.186061	0.855896	0.924139	-6.96936	-0.0421692	-0.538	0.601645	0.730557	-7.0964
IMULT00235	OsIBCD005603	LOC_Os02g13510	LOC_Os02g13510.1	BGIOSGA006839-TA	CDS|receptor-like protein kinase 5 precursor, putative, expressed	GO:0004672; protein kinase activity; Molecular Function GO:0004674; protein serine/threonine kinase activity; Molecular Function GO:0005515; protein binding; Molecular Function GO:0005524; ATP binding; Molecular Function GO:0006468; protein amino acid phosphorylation; Biological Process	6.4629	-0.124138	-0.809503	0.43595	0.670026	-6.63929	0.00341567	0.0249025	0.980593	0.989912	-6.98777	-0.0603614	-0.586766	0.569597	0.705599	-7.06741
IMULT00237	OsIBCD024351	LOC_Os07g45194	LOC_Os07g45194.1	BGIOSGA026242-TA	CDS|expressed protein		12.0092	0.0412913	0.420924	0.682184	0.835296	-6.8888	0.0371132	0.422988	0.680724	0.819752	-6.89188	0.0392023	0.59573	0.563809	0.701092	-7.06183
IMULT00239	OsIBCD016879	LOC_Os05g13390	LOC_Os05g13390.1	BGIOSGA019383-TA	CDS|expressed protein		7.02438	0.236197	2.10934	0.0594692	0.219473	-4.97119	0.280608	2.80174	0.0177245	0.12363	-3.80758	0.258402	3.44004	0.00578863	0.0370686	-2.93154
IMULT00240	OsIBCD011649	LOC_Os01g36710	LOC_Os01g36710.1;LOC_Os09g14650.1;LOC_Os01g08500.1;LOC_Os07g10750.1;LOC_Os05g32740.1;LOC_Os09g08510.1;LOC_Os08g40480.1	BGIOSGA010096-TA	CDS|transposon protein, putative, Pong sub-class, expressed; CDS|transposon protein, putative, Pong sub-class, expressed; CDS|transposon protein, putative, Pong sub-class, expressed; CDS|transposon protein, putative, Pong sub-class, expressed; CDS|transposon protein, putative, Pong sub-class, expressed; CDS|transposon protein, putative, Pong sub-class, expressed; CDS|transposon protein, putative,…		6.82052	0.722864	4.36116	0.0012251	0.0235881	-1.10397	0.763963	5.15315	0.000351911	0.0124389	0.17671	0.743413	6.68605	4.04e-05	0.0012716	2.22702
IMULT00243	OsIBCD029622	LOC_Os10g03780	LOC_Os10g03780.1	BGIOSGA032344-TA	CDS|OsFBX351 - F-box domain containing protein, expressed		6.75242	-0.0697835	-0.814611	0.433144	0.667677	-6.63505	0.0838041	1.09375	0.298201	0.51538	-6.37346	0.00701032	0.121991	0.905179	0.942299	-7.24373
IMULT00248	OsIBCD031780	LOC_Os11g04300	LOC_Os11g04300.1	BGIOSGA034537-TA	CDS|retrotransposon protein, putative, unclassified, expressed	GO:0003824; catalytic activity; Molecular Function GO:0008152; metabolic process; Biological Process	6.71445	-0.685639	-2.89459	0.015048	0.10361	-3.64212	-0.16354	-0.771914	0.456963	0.655036	-6.67371	-0.424589	-2.67211	0.0222759	0.0868658	-4.28256
IMULT00249	OsIBCD001533	LOC_Os01g23750	LOC_Os01g23750.1	BGIOSGA003442-TA	CDS|OsMADS92 - MADS-box family gene with M-beta type-box, expressed	GO:0003700; transcription factor activity; Molecular Function GO:0005634; nucleus; Cellular Component GO:0006355; regulation of transcription, DNA-dependent; Biological Process GO:0043565; sequence-specific DNA binding; Molecular Function	7.02422	0.0280139	0.253717	0.804548	0.903342	-6.94929	-0.0475254	-0.481235	0.640091	0.791852	-6.86385	-0.00975576	-0.131714	0.897668	0.937535	-7.24239
IMULT00250	OsIBCD000588	LOC_Os01g09340	LOC_Os01g09340.1;LOC_Os01g09420.1	BGIOSGA002225-TA	CDS|expressed protein; CDS|expressed protein		7.33539	0.013456	0.0896128	0.930259	0.968684	-6.97975	0.304627	2.26818	0.0452067	0.192209	-4.71599	0.159041	1.57891	0.143593	0.28717	-6.03339
IMULT00252	OsIBSD048245	LOC_Os07g32060	LOC_Os07g32060.1	BGIOSGA040568-TA	CDS|UDP-glucoronosyl/UDP-glucosyl transferase, putative, expressed	GO:0005515; protein binding; Molecular Function GO:0008152; metabolic process; Biological Process GO:0016758; transferase activity, transferring hexosyl groups; Molecular Function	8.12547	0.102414	0.543593	0.597923	0.783905	-6.82604	-0.414002	-2.45682	0.0325257	0.164653	-4.40031	-0.155794	-1.23271	0.244219	0.404254	-6.47897
IMULT00253	OsIBCD036455	LOC_Os01g33830	LOC_Os01g33830.1	BGIOSGA001512-TA	CDS|expressed protein	GO:0003824; catalytic activity; Molecular Function GO:0008152; metabolic process; Biological Process	7.01916	-0.251422	-1.48134	0.167503	0.397186	-5.9029	0.000817445	0.00538475	0.995803	0.997562	-6.98809	-0.125302	-1.10054	0.295366	0.458279	-6.62765
IMULT00254	OsIBCD017688	LOC_Os11g45510	LOC_Os11g45510.1	BGIOSGA019691-TA	CDS|expressed protein		7.40376	-0.389842	-2.50088	0.0301068	0.151059	-4.32178	-0.181294	-1.30029	0.220952	0.437601	-6.13751	-0.285568	-2.7309	0.0200828	0.0810641	-4.18033
IMULT00255	OsIBCD014839	LOC_Os04g41850	LOC_Os04g41850.1	BGIOSGA016688-TA	CDS|NIN, putative, expressed		6.74338	0.138866	1.41082	0.186853	0.422671	-5.99521	0.0581219	0.660191	0.523162	0.707329	-6.75645	0.0984939	1.49169	0.164814	0.313821	-6.15259
IMULT00256	OsIBCD034358	LOC_Os12g10700	LOC_Os12g10700.1	BGIOSGA037149-TA	CDS|expressed protein	GO:0005515; protein binding; Molecular Function GO:0008270; zinc ion binding; Molecular Function	6.52317	0.044655	0.46896	0.648557	0.814871	-6.86605	-0.00833276	-0.0978384	0.923879	0.962144	-6.98292	0.0181611	0.284317	0.781623	0.860255	-7.20799
IMULT00261	OsIBCD040636	LOC_Os05g02200	LOC_Os05g02200.1		CDS|cysteine-rich repeat secretory protein 55 precursor, putative, expressed		8.82402	-0.148631	-0.475887	0.643773	0.81241	-6.86257	-0.0734094	-0.262784	0.797734	0.89013	-6.95078	-0.11102	-0.529894	0.607062	0.734719	-7.10099
IMULT00263	OsIBCD004946	LOC_Os02g03720	LOC_Os02g03720.1	BGIOSGA007461-TA	CDS|expressed protein	GO:0006505; GPI anchor metabolic process; Biological Process GO:0006886; intracellular protein transport; Biological Process GO:0016788; hydrolase activity, acting on ester bonds; Molecular Function GO:0031227; intrinsic to endoplasmic reticulum membrane; Cellular Component	9.5098	0.24216	1.45194	0.175352	0.40758	-5.94175	0.387655	2.59865	0.0253526	0.147511	-4.15854	0.314908	2.81464	0.0173259	0.0738606	-4.03411
IMULT00266	OsIBCD018266	LOC_Os05g08090	LOC_Os05g08090.1	BGIOSGA019982-TA	CDS|expressed protein		7.66576	0.0902532	0.694398	0.502309	0.717624	-6.72837	0.275755	2.37205	0.0377259	0.176653	-4.5431	0.183004	2.09894	0.0605391	0.163588	-5.24723
IMULT00269	OsIBCD009883	LOC_Os03g19520	LOC_Os03g19520.1;LOC_Os03g19520.2;LOC_Os03g19520.3	BGIOSGA010879-TA	CDS|cyclin-related protein, putative, expressed; CDS|cyclin-related protein, putative, expressed; CDS|cyclin-related protein, putative, expressed		8.45231	-0.168086	-1.67981	0.122072	0.331351	-5.62801	-0.0909037	-1.0157	0.332307	0.547857	-6.45423	-0.129495	-1.92918	0.0807846	0.196712	-5.51612
IMULT00270	OsIBCD021260	LOC_Os06g39370	LOC_Os06g39370.1	BGIOSGA023190-TA	CDS|OsFBK16 - F-box domain and kelch repeat containing protein, expressed		9.4635	-0.295708	-1.53685	0.15351	0.37884	-5.8282	-0.154958	-0.900401	0.387827	0.59709	-6.56444	-0.225333	-1.74576	0.109608	0.240742	-5.79409
IMULT00272	OsIBCD030750	LOC_Os10g30640	LOC_Os10g30640.1	BGIOSGA033036-TA	CDS|translin, putative, expressed	GO:0043565; sequence-specific DNA binding; Molecular Function	7.86158	0.0497692	0.430982	0.67508	0.830798	-6.88423	0.158573	1.53526	0.153895	0.361103	-5.83428	0.104171	1.34474	0.206664	0.363221	-6.34315
IMULT00273	OsIBCD019803	LOC_Os06g10890	LOC_Os06g10890.1;LOC_Os06g10890.2	BGIOSGA022540-TA	CDS|sterol carrier protein-2, putative, expressed; CDS|sterol carrier protein-2, putative, expressed	GO:0005498; sterol carrier activity; Molecular Function	10.016	-0.238175	-1.94121	0.0791641	0.258134	-5.23686	-0.1841	-1.67759	0.122512	0.31877	-5.6351	-0.211137	-2.56529	0.0268851	0.0977683	-4.46714
IMULT00276	OsIBCD026366	LOC_Os08g29520	LOC_Os08g29520.1	BGIOSGA028590-TA	CDS|cytochrome b561, putative, expressed	GO:0006118; electron transport; Biological Process GO:0016021; integral to membrane; Cellular Component	7.69199	-0.00897774	-0.084865	0.933944	0.970263	-6.9802	0.0785767	0.830444	0.424525	0.628226	-6.62576	0.0347995	0.490374	0.633821	0.75489	-7.1224
IMULT00280	OsIBCD033416	LOC_Os11g37740	LOC_Os11g37740.1	BGIOSGA033683-TA	CDS|stripe rust resistance protein Yr10, putative, expressed	GO:0005515; protein binding; Molecular Function GO:0005524; ATP binding; Molecular Function GO:0006915; apoptosis; Biological Process GO:0006952; defense response; Biological Process	6.75711	0.148422	1.10949	0.291659	0.541082	-6.35263	-0.232406	-1.94235	0.0790128	0.254394	-5.23897	-0.041992	-0.467934	0.649267	0.766606	-7.13386
IMULT00284	OsIBCD033438	LOC_Os11g41150	LOC_Os11g41150.1		CDS|nitrilase-associated protein, putative, expressed		12.5007	-0.456983	-2.52286	0.0289664	0.147625	-4.28435	-0.131047	-0.808863	0.436302	0.63782	-6.6438	-0.294015	-2.41967	0.0347122	0.114908	-4.71585
IMULT00285	OsIBCD002020	LOC_Os01g33420	LOC_Os01g33420.1	BGIOSGA001521-TA	CDS|glycosyl hydrolase family protein 27, putative, expressed	GO:0004553; hydrolase activity, hydrolyzing O-glycosyl compounds; Molecular Function GO:0005975; carbohydrate metabolic process; Biological Process	8.51256	0.00767904	0.0508798	0.960364	0.982148	-6.9827	-0.188789	-1.39852	0.190413	0.404675	-6.01492	-0.0905549	-0.894425	0.390873	0.551822	-6.83206
IMULT00287	OsIBCD012795	LOC_Os04g16450	LOC_Os04g16450.1	BGIOSGA009362-TA	CDS|aquaporin protein, putative, expressed	GO:0005215; transporter activity; Molecular Function GO:0006810; transport; Biological Process GO:0016020; membrane; Cellular Component	15.0084	-0.0151658	-0.136242	0.894173	0.950812	-6.97404	-0.0173961	-0.174725	0.864575	0.929352	-6.97158	-0.016281	-0.218032	0.831528	0.894016	-7.22601
IMULT00289	OsIBCD028163	LOC_Os09g17600	LOC_Os09g17600.1;LOC_Os09g17600.2;LOC_Os09g17600.3		CDS|membrane protein, putative, expressed; CDS|membrane protein, putative, expressed; CDS|membrane protein, putative, expressed		8.39937	0.293158	2.15921	0.0545831	0.209266	-4.89062	0.243489	2.00506	0.0710562	0.240622	-5.14097	0.268324	2.94609	0.0137423	0.0637771	-3.80341
IMULT00294	OsIBCD036571	LOC_Os01g40190	LOC_Os01g40190.1	BGIOSGA003845-TA	CDS|retrotransposon protein, putative, unclassified, expressed		8.72138	-0.0697428	-0.63865	0.536551	0.741239	-6.76705	-0.0346882	-0.35514	0.729422	0.850846	-6.9201	-0.0522155	-0.712782	0.491313	0.64189	-6.98172
IMULT00297	OsIBCD025636	LOC_Os08g15460	LOC_Os08g15460.1		CDS|preprotein translocase subunit secY, putative, expressed		7.38055	-0.263183	-1.98783	0.0731641	0.247051	-5.16417	-0.162144	-1.36923	0.199127	0.413768	-6.05213	-0.212664	-2.39446	0.0362773	0.117898	-4.75852
IMULT00298	OsIBCD004582	LOC_Os01g72970	LOC_Os01g72970.1	BGIOSGA005223-TA	CDS|DUF630/DUF632 domains containing protein, putative, expressed		6.8551	0.635385	4.50683	0.00096757	0.0201973	-0.861654	0.610548	4.84182	0.000568613	0.0167709	-0.317924	0.622967	6.58708	4.6e-05	0.00139604	2.09064
IMULT00301	OsIBCD040677	LOC_Os05g04450	LOC_Os05g04450.1	BGIOSGA019135-TA	CDS|peroxidase precursor, putative, expressed	GO:0004601; peroxidase activity; Molecular Function GO:0006118; electron transport; Biological Process GO:0006979; response to oxidative stress; Biological Process GO:0020037; heme binding; Molecular Function	9.43096	-0.403789	-2.25266	0.0464408	0.191313	-4.73777	-0.0382434	-0.238535	0.815996	0.900623	-6.95733	-0.221016	-1.83805	0.0940989	0.217638	-5.65601
IMULT00308	OsIBCD028446	LOC_Os09g21760	LOC_Os09g21760.1		CDS|proteasome subunit, putative, expressed		10.8136	0.202122	1.20968	0.252585	0.499954	-6.24087	-0.228221	-1.5271	0.155891	0.363584	-5.84537	-0.0130494	-0.116424	0.909484	0.944632	-7.24445
IMULT00309	OsIBCD021789	LOC_Os06g46560	LOC_Os06g46560.1	BGIOSGA020673-TA	CDS|myb-like DNA-binding domain containing protein, expressed		7.03774	0.0822607	0.430418	0.675477	0.831007	-6.88449	0.216016	1.26369	0.23332	0.450914	-6.18156	0.149138	1.16327	0.270136	0.432966	-6.55871
IMULT00311	OsIBCD015852	LOC_Os04g56060	LOC_Os04g56060.1	BGIOSGA017265-TA	CDS|protein kinase domain containing protein, expressed		9.81624	-0.248421	-1.47657	0.168756	0.398809	-5.90924	0.00504839	0.0335485	0.973858	0.986775	-6.9875	-0.121687	-1.0782	0.304772	0.467801	-6.65147
IMULT00316	OsIBCD004733	LOC_Os02g01350	LOC_Os02g01350.1	BGIOSGA007299-TA	CDS|expressed protein		11.9227	-0.0603099	-0.235734	0.818113	0.910523	-6.95404	0.545704	2.38477	0.0368972	0.174537	-4.52178	0.242697	1.41414	0.1859	0.338766	-6.25484
IMULT00317	OsIBCD030655	LOC_Os10g29180	LOC_Os10g29180.1;LOC_Os10g29180.2	BGIOSGA032981-TA	CDS|MBTB47 - Bric-a-Brac, Tramtrack, Broad Complex BTB domain with Meprin and TRAF Homology MATH domain, expressed; CDS|MBTB47 - Bric-a-Brac, Tramtrack, Broad Complex BTB domain with Meprin and TRAF Homology MATH domain, expressed	GO:0005515; protein binding; Molecular Function	7.23243	0.0391902	0.367158	0.720697	0.857877	-6.91145	-0.208318	-2.18201	0.0524787	0.206638	-4.85738	-0.0845637	-1.18101	0.263317	0.42568	-6.53867
IMULT00321	OsIBCD001025	LOC_Os01g15000	LOC_Os01g15000.1	BGIOSGA003169-TA	CDS|lipase, putative, expressed	GO:0003824; catalytic activity; Molecular Function GO:0004806; triacylglycerol lipase activity; Molecular Function GO:0006629; lipid metabolic process; Biological Process	7.51574	0.35618	2.84458	0.0164348	0.109041	-3.72931	0.362616	3.23781	0.00823293	0.0833228	-3.0444	0.359398	4.27877	0.00140179	0.0145192	-1.47533
IMULT00323	OsIBCD025857	LOC_Os08g19410	LOC_Os08g19410.1	BGIOSGA028389-TA	CDS|CBL-interacting protein kinase, putative, expressed	GO:0007165; signal transduction; Biological Process	9.60997	0.0892544	0.915835	0.380036	0.623229	-6.54636	0.149129	1.71083	0.116059	0.309892	-5.5871	0.119192	1.82317	0.0964556	0.22117	-5.67853
IMULT00327	OsIBCD012635	LOC_Os03g63270	LOC_Os03g63270.1	BGIOSGA013943-TA	CDS|regulatory protein, putative, expressed		9.90954	0.632744	4.31736	0.00131591	0.0246526	-1.17732	0.414014	3.15836	0.0094621	0.0897184	-3.18386	0.523379	5.32354	0.000272219	0.00475469	0.230017
IMULT00329	OsIBCD027245	LOC_Os08g42570	LOC_Os08g42570.1	BGIOSGA029073-TA	CDS|plant protein of unknown function domain containing protein, expressed		8.54623	-0.150166	-1.48727	0.165957	0.395112	-5.895	-0.115197	-1.27561	0.22923	0.446408	-6.16731	-0.132682	-1.95896	0.0768281	0.190532	-5.4697
IMULT00331	OsIBCD015358	LOC_Os04g49260	LOC_Os04g49260.1	BGIOSGA014496-TA	CDS|heavy metal-associated domain containing protein, expressed	GO:0030001; metal ion transport; Biological Process GO:0046872; metal ion binding; Molecular Function	7.39231	-0.307302	-1.4692	0.170706	0.401486	-5.91901	-0.508246	-2.71672	0.0205914	0.133412	-3.95506	-0.407774	-2.90622	0.0147425	0.0667039	-3.8735
IMULT00335	OsIBCD025345	LOC_Os08g10550	LOC_Os08g10550.1	BGIOSGA028185-TA	CDS|potassium transporter, putative, expressed	GO:0006813; potassium ion transport; Biological Process GO:0015079; potassium ion transmembrane transporter activity; Molecular Function GO:0016020; membrane; Cellular Component	8.85927	0.172286	1.63062	0.132176	0.347367	-5.69809	0.127076	1.34469	0.206681	0.421895	-6.08289	0.149681	2.11185	0.0592132	0.161217	-5.22638
IMULT00338	OsIBCD012727	LOC_Os03g64300	LOC_Os03g64300.1	BGIOSGA013997-TA	CDS|THION30 - Plant thionin family protein precursor, expressed		7.53172	-0.0138792	-0.174144	0.86502	0.93522	-6.96768	0.0530525	0.744225	0.472852	0.667966	-6.6953	0.0195866	0.366351	0.721282	0.818525	-7.17923
IMULT00340	OsIBCD021663	LOC_Os06g44860	LOC_Os06g44860.1		CDS|OsSPL10 - SBP-box gene family member, expressed		6.89055	0.031436	0.138881	0.892137	0.949619	-6.97365	0.133328	0.658554	0.524172	0.708089	-6.75757	0.082382	0.542552	0.598615	0.728259	-7.09379
IMULT00341	OsIBCD035951	LOC_Os01g07020	LOC_Os01g07020.1	BGIOSGA002336-TA	CDS|POEI39 - Pollen Ole e I allergen and extensin family protein precursor, putative, expressed		8.19811	-0.754735	-2.25373	0.0463547	0.191072	-4.73601	-0.482453	-1.61071	0.136474	0.337975	-5.73003	-0.618594	-2.75363	0.0192939	0.0790044	-4.14071
IMULT00343	OsIBCD012177	LOC_Os03g57220	LOC_Os03g57220.1;LOC_Os03g57220.2	BGIOSGA013683-TA	CDS|hydroxyacid oxidase 1, putative, expressed; CDS|hydroxyacid oxidase 1, putative, expressed		14.4707	0.0518662	0.333769	0.745037	0.871092	-6.924	0.311283	2.23961	0.0475034	0.197204	-4.76308	0.181574	1.74185	0.110314	0.241701	-5.79987
IMULT00344	OsIBCD012882	LOC_Os04g02520	LOC_Os04g02520.1		CDS|Leucine Rich Repeat family protein, expressed		6.21957	0.0609577	0.475097	0.644318	0.812697	-6.86297	-0.157073	-1.3687	0.199287	0.413972	-6.0528	-0.0480574	-0.558351	0.588158	0.720237	-7.08459
IMULT00345	OsIBCD034246	LOC_Os12g08090	LOC_Os12g08090.1	BGIOSGA036516-TA	CDS|amino acid transporter, putative, expressed		9.12753	-0.19693	-1.53296	0.154456	0.380192	-5.83349	-0.200744	-1.74708	0.10937	0.300912	-5.53413	-0.198837	-2.30732	0.0422329	0.129685	-4.90491
IMULT00346	OsIBCD016063	LOC_Os04g58690	LOC_Os04g58690.1;LOC_Os04g58690.2;LOC_Os04g58690.3;LOC_Os04g58690.4;LOC_Os04g58690.5;LOC_Os04g58690.6		CDS|tRNA-specific adenosine deaminase 1, putative, expressed; CDS|tRNA-specific adenosine deaminase 1, putative, expressed; CDS|tRNA-specific adenosine deaminase 1, putative, expressed; CDS|tRNA-specific adenosine deaminase 1, putative, expressed; CDS|tRNA-specific adenosine deaminase 1, putative, expressed; CDS|tRNA-specific adenosine deaminase 1, putative, expressed		6.66626	0.0810673	0.851968	0.412992	0.65157	-6.60337	-0.141629	-1.66412	0.125217	0.322379	-5.6544	-0.0302808	-0.474393	0.644803	0.763307	-7.13062
IMULT00347	OsIBCD015568	LOC_Os04g52380	LOC_Os04g52380.1;LOC_Os04g52380.2;LOC_Os04g52380.3;LOC_Os04g52380.4	BGIOSGA014360-TA	CDS|methyl-CpG binding domain containing protein, putative, expressed; CDS|methyl-CpG binding domain containing protein, putative, expressed; CDS|methyl-CpG binding domain containing protein, putative, expressed; CDS|methyl-CpG binding domain containing protein, putative, expressed	GO:0003677; DNA binding; Molecular Function GO:0005634; nucleus; Cellular Component	10.4894	0.346495	3.00589	0.0123687	0.0931413	-3.44751	0.374816	3.63538	0.00413227	0.0572122	-2.34865	0.360655	4.66405	0.000752467	0.00952951	-0.829923
IMULT00352	OsIBCD014833	LOC_Os04g41580	LOC_Os04g41580.1	BGIOSGA014809-TA	CDS|glycine-rich protein, putative, expressed		7.19082	-0.132599	-1.29302	0.223366	0.46747	-6.14239	-0.0696923	-0.759811	0.463865	0.660492	-6.68323	-0.101146	-1.4703	0.170414	0.320857	-6.18115
IMULT00353	OsIBCD012765	LOC_Os04g15650	LOC_Os04g15650.1		CDS|Leucine Rich Repeat family protein, expressed		7.25311	0.698791	5.16418	0.000346065	0.0103254	0.19704	0.258222	2.13355	0.0570477	0.215587	-4.93601	0.478506	5.27152	0.00029429	0.00500132	0.14858
IMULT00356	OsIBCD033751	LOC_Os12g01170	LOC_Os12g01170.1;LOC_Os11g01170.1	BGIOSGA036837-TA	CDS|FGFR1 oncogene partner, putative, expressed; CDS|tonneau 1b, putative, expressed		9.84985	-0.243696	-2.31892	0.041389	0.180516	-4.62804	-0.204655	-2.17728	0.0529092	0.207614	-4.86509	-0.224176	-3.17994	0.00911087	0.0492817	-3.39089
IMULT00359	OsIBCD009556	LOC_Os03g15680	LOC_Os03g15680.1	BGIOSGA012273-TA	CDS|nodulation-signaling pathway 2 protein, putative, expressed		7.78116	-0.0796586	-0.420439	0.682528	0.835586	-6.88902	0.250339	1.47725	0.168578	0.379222	-5.91227	0.08534	0.671454	0.51624	0.66235	-7.01151
IMULT00362	OsIBCD002442	LOC_Os01g66620	LOC_Os01g66620.1	BGIOSGA012098-TA	CDS|glucosyltransferase, putative, expressed	GO:0006605; protein targeting; Biological Process GO:0006886; intracellular protein transport; Biological Process GO:0008152; metabolic process; Biological Process GO:0016020; membrane; Cellular Component GO:0016758; transferase activity, transferring hexosyl groups; Molecular Function	6.38143	-0.0412274	-0.371633	0.717458	0.855797	-6.90968	-0.0840222	-0.846793	0.415745	0.62068	-6.61181	-0.0626248	-0.841528	0.418559	0.577689	-6.87872
IMULT00363	OsIBCD029563	LOC_Os10g02814	LOC_Os10g02814.1;LOC_Os10g02814.2	BGIOSGA032442-TA	CDS|G-protein alpha subunit, putative, expressed; CDS|G-protein alpha subunit, putative, expressed	GO:0000166; nucleotide binding; Molecular Function GO:0004812; aminoacyl-tRNA ligase activity; Molecular Function GO:0004871; signal transducer activity; Molecular Function GO:0005524; ATP binding; Molecular Function GO:0005737; cytoplasm; Cellular Component GO:0006412; translation; Biological Process GO:0006418; tRNA aminoacylation for protein translation; Biological Process GO:0007165; signal t…	7.39012	-0.300991	-2.00779	0.0707277	0.242402	-5.13281	-0.0902864	-0.673351	0.515079	0.701454	-6.74732	-0.195639	-1.94542	0.0786043	0.193306	-5.49085
IMULT00364	OsIBCD004718	LOC_Os02g01210	LOC_Os02g01210.1	BGIOSGA007327-TA	CDS|amino acid transporter, putative, expressed		8.46275	-0.234818	-2.17594	0.053031	0.205846	-4.86343	-0.14558	-1.50825	0.160588	0.369241	-5.87084	-0.190199	-2.62735	0.0241033	0.0915117	-4.36009
IMULT00366	OsIBCD010025	LOC_Os03g21260	LOC_Os03g21260.1	BGIOSGA012554-TA	CDS|2,3-bisphosphoglycerate-independent phosphoglycerate mutase, putative, expressed	GO:0003824; catalytic activity; Molecular Function GO:0004619; phosphoglycerate mutase activity; Molecular Function GO:0005737; cytoplasm; Cellular Component GO:0006007; glucose catabolic process; Biological Process GO:0030145; manganese ion binding; Molecular Function GO:0046872; metal ion binding; Molecular Function	10.2017	-1.29018	-3.02833	0.0118899	0.0912777	-3.40822	-0.422176	-1.1079	0.292312	0.510044	-6.3583	-0.856176	-2.99579	0.0125907	0.0603098	-3.71591
IMULT00367	OsIBCD008585	LOC_Os03g01750	LOC_Os03g01750.1;LOC_Os03g01750.2;LOC_Os03g01750.4;LOC_Os03g01750.5;LOC_Os03g01750.6;LOC_Os03g01750.7	BGIOSGA011603-TA	CDS|dual specificity protein phosphatase, putative, expressed; CDS|dual specificity protein phosphatase, putative, expressed; CDS|dual specificity protein phosphatase, putative, expressed; CDS|dual specificity protein phosphatase, putative, expressed; CDS|dual specificity protein phosphatase, putative, expressed; CDS|dual specificity protein phosphatase, putative, expressed	GO:0008152; metabolic process; Biological Process GO:0016491; oxidoreductase activity; Molecular Function	9.04589	-0.22041	-1.13407	0.281661	0.530648	-6.3259	-0.397549	-2.28694	0.0437565	0.189311	-4.68494	-0.30898	-2.36992	0.0378667	0.121186	-4.79992
IMULT00369	OsIBCD009055	LOC_Os03g08230	LOC_Os03g08230.1	BGIOSGA011336-TA	CDS|sodium/calcium exchanger protein, putative, expressed	GO:0016021; integral to membrane; Cellular Component	9.14407	-0.114755	-0.819502	0.430469	0.665572	-6.63097	-0.0161697	-0.129103	0.899684	0.948992	-6.97908	-0.0654623	-0.696889	0.50081	0.649422	-6.99337
IMULT00371	OsIBCD015672	LOC_Os04g53540	LOC_Os04g53540.1;LOC_Os04g53540.2;LOC_Os04g53540.3;LOC_Os04g53540.4	BGIOSGA014307-TA	CDS|homeobox and START domains containing protein, putative, expressed; CDS|homeobox and START domains containing protein, putative, expressed; CDS|homeobox and START domains containing protein, putative, expressed; CDS|homeobox and START domains containing protein, putative, expressed	GO:0003700; transcription factor activity; Molecular Function GO:0005634; nucleus; Cellular Component GO:0006355; regulation of transcription, DNA-dependent; Biological Process GO:0043565; sequence-specific DNA binding; Molecular Function	6.72695	0.326565	3.30496	0.00732183	0.0691802	-2.92296	0.181148	2.04967	0.0658606	0.231139	-5.07042	0.253857	3.82982	0.00296553	0.0240259	-2.24791
IMULT00372	OsIBSD047848	LOC_Os12g21789	LOC_Os12g21789.1;LOC_Os12g21789.2;LOC_Os12g21789.3	BGIOSGA040654-TA	CDS|expressed protein; CDS|expressed protein; CDS|expressed protein		7.73683	0.0210961	0.151511	0.882406	0.944739	-6.97166	-0.331492	-2.66176	0.0226858	0.139674	-4.04999	-0.155198	-1.66158	0.125734	0.262744	-5.91659
IMULT00377	OsIBCD041663	LOC_Os06g05510	LOC_Os06g05510.1	BGIOSGA021913-TA	CDS|expressed protein		7.46176	0.435542	1.94003	0.0793219	0.258382	-5.23869	0.681406	3.39344	0.0062764	0.0728837	-2.77143	0.558474	3.7083	0.00364708	0.0274452	-2.46005
IMULT00378	OsIBCD022241	LOC_Os07g03230	LOC_Os07g03230.2		CDS|eukaryotic translation initiation factor 3 subunit C, putative, expressed		9.96664	-0.0594141	-0.133756	0.896091	0.95184	-6.97441	-1.15207	-2.89973	0.0149122	0.113384	-3.63685	-0.605742	-2.03285	0.0677767	0.176234	-5.35311
IMULT00379	OsIBCD016348	LOC_Os05g04150	LOC_Os05g04150.1;LOC_Os05g04150.2	BGIOSGA019124-TA	CDS|expressed protein; CDS|expressed protein		9.48544	0.086552	0.696944	0.500777	0.716674	-6.72654	-0.123969	-1.11606	0.28896	0.50679	-6.34949	-0.0187083	-0.224568	0.826568	0.890657	-7.22444
IMULT00383	OsIBSD048386	LOC_Os04g24290	LOC_Os04g24290.1	BGIOSGA016114-TA	CDS|wall-associated receptor kinase 3 precursor, putative, expressed	GO:0004672; protein kinase activity; Molecular Function GO:0004674; protein serine/threonine kinase activity; Molecular Function GO:0005524; ATP binding; Molecular Function GO:0006468; protein amino acid phosphorylation; Biological Process	6.58974	0.368234	3.15687	0.00948681	0.0801115	-3.18282	-0.0945107	-0.905877	0.38505	0.594515	-6.55946	0.136862	1.74907	0.109014	0.239922	-5.78921
IMULT00384	OsIBCD033482	LOC_Os11g41900	LOC_Os11g41900.1	BGIOSGA033656-TA	CDS|acyltransferase, putative, expressed	GO:0008152; metabolic process; Biological Process GO:0008415; acyltransferase activity; Molecular Function	11.2903	0.102232	0.649056	0.530059	0.736789	-6.76006	0.0178797	0.126914	0.901375	0.949784	-6.97938	0.0600561	0.568387	0.581566	0.715065	-7.07861
IMULT00385	OsIBCD023770	LOC_Os11g45540	LOC_Os11g45540.1	BGIOSGA024161-TA	CDS|TKL_IRAK_DUF26-lh.11 - DUF26 kinases have homology to DUF26 containing loci, expressed	GO:0004672; protein kinase activity; Molecular Function GO:0004674; protein serine/threonine kinase activity; Molecular Function GO:0004713; protein-tyrosine kinase activity; Molecular Function GO:0005524; ATP binding; Molecular Function GO:0006468; protein amino acid phosphorylation; Biological Process	6.50304	-0.178999	-1.15119	0.274861	0.523422	-6.30703	0.00132366	0.00951755	0.992582	0.996044	-6.98806	-0.0888378	-0.851699	0.413134	0.572617	-6.86994
IMULT00387	OsIBCD004896	LOC_Os02g03210	LOC_Os02g03210.1;LOC_Os02g03200.1	BGIOSGA007210-TA	CDS|FAD-binding and arabino-lactone oxidase domains containing protein, putative, expressed; CDS|FAD-binding and arabino-lactone oxidase domains containing protein, putative, expressed		7.08731	-0.310209	-2.69125	0.0215369	0.125591	-3.99535	-0.172081	-1.66912	0.124207	0.321039	-5.64725	-0.241145	-3.11868	0.0101442	0.0528064	-3.49909
IMULT00389	OsIBCD036069	LOC_Os01g12410	LOC_Os01g12410.1	BGIOSGA002097-TA	CDS|receptor-like protein kinase, putative, expressed	GO:0004672; protein kinase activity; Molecular Function GO:0004674; protein serine/threonine kinase activity; Molecular Function GO:0005524; ATP binding; Molecular Function GO:0005529; sugar binding; Molecular Function GO:0006468; protein amino acid phosphorylation; Biological Process GO:0048544; recognition or rejection of self pollen; Biological Process	6.29518	-0.119781	-0.969106	0.353999	0.600894	-6.49613	0.0801107	0.72465	0.484293	0.677142	-6.71014	-0.0198353	-0.23923	0.815472	0.88366	-7.22076
IMULT00390	OsIBCD031866	LOC_Os11g05410	LOC_Os11g05410.1	BGIOSGA036998-TA	CDS|Ser/Thr protein phosphatase family protein, putative, expressed	GO:0016787; hydrolase activity; Molecular Function	13.0287	-0.0555413	-0.488045	0.635416	0.807967	-6.85635	-0.0778697	-0.765011	0.460892	0.658183	-6.67916	-0.0667055	-0.873774	0.401526	0.56169	-6.85057
IMULT00391	OsIBCD027336	LOC_Os08g43654	LOC_Os08g43654.1	BGIOSGA026522-TA	CDS|MATE efflux family protein, putative, expressed	GO:0006855; multidrug transport; Biological Process GO:0015238; drug transporter activity; Molecular Function GO:0015297; antiporter activity; Molecular Function GO:0016020; membrane; Cellular Component	8.19553	-0.0547242	-0.403376	0.694657	0.842452	-6.89652	-0.420393	-3.4645	0.00554831	0.0677384	-2.64698	-0.237559	-2.61033	0.0248367	0.0930942	-4.38951
IMULT00393	OsIBCD001469	LOC_Os01g22670	LOC_Os01g22670.1		CDS|fruit bromelain precursor, putative, expressed		6.88135	0.462333	3.52385	0.00500708	0.0552496	-2.53965	0.0881616	0.751271	0.468776	0.664491	-6.68987	0.275247	3.12737	0.00999073	0.0522768	-3.48376
IMULT00394	OsIBCD045381	LOC_Os10g33140	LOC_Os10g33140.1	BGIOSGA031712-TA	CDS|hcrVf2 protein, putative, expressed	GO:0005515; protein binding; Molecular Function	7.12542	0.0614283	0.42422	0.679853	0.833735	-6.88732	0.408007	3.15025	0.00959755	0.0905028	-3.19808	0.234718	2.41636	0.0349139	0.115348	-4.72146
IMULT00395	OsIBCD019798	LOC_Os06g10880	LOC_Os06g10880.1;LOC_Os06g10880.2;LOC_Os06g10880.3	BGIOSGA040605-TA	CDS|bZIP transcription factor, putative, expressed; CDS|bZIP transcription factor, putative, expressed; CDS|bZIP transcription factor, putative, expressed	GO:0003700; transcription factor activity; Molecular Function GO:0005634; nucleus; Cellular Component GO:0006355; regulation of transcription, DNA-dependent; Biological Process GO:0043565; sequence-specific DNA binding; Molecular Function GO:0046983; protein dimerization activity; Molecular Function	8.89459	-0.097664	-0.655431	0.526103	0.734098	-6.75572	-0.362784	-2.72205	0.0203989	0.133071	-3.94584	-0.230224	-2.30323	0.0425349	0.13031	-4.91175
IMULT00397	OsIBCD021269	LOC_Os06g39480	LOC_Os06g39480.1	BGIOSGA020942-TA	CDS|SPOC domain containing protein, putative, expressed	GO:0006350; transcription; Biological Process	8.09954	-0.17547	-1.83842	0.0940416	0.28497	-5.39417	-0.282334	-3.3072	0.00729326	0.0782028	-2.92264	-0.228902	-3.57508	0.00458367	0.0317404	-2.69374
IMULT00398	OsIBCD027627	LOC_Os01g01760	LOC_Os01g01760.1	BGIOSGA030315-TA	CDS|expressed protein		11.0547	0.0395451	0.375807	0.714443	0.85382	-6.90801	0.141718	1.50575	0.161219	0.370283	-5.87419	0.0906318	1.28394	0.226408	0.385062	-6.41793
IMULT00399	OsIBCD011818	LOC_Os03g51080	LOC_Os03g51080.1	BGIOSGA013470-TA	CDS|glutamate decarboxylase, putative, expressed	GO:0016831; carboxy-lyase activity; Molecular Function GO:0019752; carboxylic acid metabolic process; Biological Process GO:0030170; pyridoxal phosphate binding; Molecular Function	10.833	0.457234	3.32654	0.00705143	0.0676574	-2.88511	0.0384548	0.312794	0.76048	0.869083	-6.93528	0.247845	2.68798	0.0216612	0.0852306	-4.25499
IMULT00400	OsIBCD030365	LOC_Os10g23180	LOC_Os10g23180.1;LOC_Os10g23180.2;LOC_Os10g23180.3;LOC_Os10g23180.4;LOC_Os10g23160.1	BGIOSGA032035-TA	CDS|cytochrome P450, putative, expressed; CDS|cytochrome P450, putative, expressed; CDS|cytochrome P450, putative, expressed; CDS|cytochrome P450, putative, expressed; CDS|ent-kaurenoic acid oxidase 1, putative, expressed	GO:0004497; monooxygenase activity; Molecular Function GO:0005506; iron ion binding; Molecular Function GO:0006118; electron transport; Biological Process GO:0020037; heme binding; Molecular Function	6.92978	0.179525	1.03605	0.323144	0.57276	-6.42967	0.0249057	0.160698	0.87534	0.9355	-6.97412	0.102215	0.87936	0.398625	0.559078	-6.8456
IMULT00406	OsIBCD003603	LOC_Os01g58610	LOC_Os01g58610.1	BGIOSGA004619-TA	CDS|phosphoglycerate kinase protein, putative, expressed	GO:0004618; phosphoglycerate kinase activity; Molecular Function GO:0006096; glycolysis; Biological Process	11.9373	-0.732522	-5.05101	0.000411283	0.0115954	0.0190163	-0.444539	-3.42706	0.0059204	0.0702906	-2.71253	-0.588531	-6.0495	9.54e-05	0.00236191	1.32644
IMULT00407	OsIBCD023669	LOC_Os07g33997	LOC_Os07g33997.1	BGIOSGA024375-TA	CDS|60S ribosomal protein L44, putative, expressed		6.27496	-0.0413589	-0.479979	0.640954	0.811095	-6.86049	0.115117	1.49366	0.164307	0.373813	-5.89041	0.0368793	0.638015	0.536949	0.679798	-7.03442
IMULT00409	OsIBCD035281	LOC_Os12g36520	LOC_Os12g36520.1		CDS|transposon protein, putative, CACTA, En/Spm sub-class, expressed		7.4693	-0.447531	-1.60852	0.136954	0.354269	-5.72918	-0.465514	-1.87064	0.0891217	0.270856	-5.3492	-0.456522	-2.44601	0.0331476	0.111685	-4.67115
IMULT00410	OsIBCD027459	LOC_Os08g45210	LOC_Os08g45210.1;LOC_Os08g45210.2	BGIOSGA029224-TA	CDS|Mpv17 / PMP22 family domain containing protein, expressed; CDS|Mpv17 / PMP22 family domain containing protein, expressed	GO:0016021; integral to membrane; Cellular Component	11.2912	0.658295	5.85089	0.000126218	0.00507139	1.23767	0.389088	3.86637	0.00278749	0.0453248	-1.94831	0.523692	6.93858	2.91e-05	0.0010169	2.56905
IMULT00415	OsIBCD011106	LOC_Os03g40770	LOC_Os03g40770.1		CDS|expressed protein		6.79988	-0.115565	-1.06769	0.309279	0.558326	-6.39699	-0.204687	-2.11429	0.0589663	0.218976	-4.96707	-0.160126	-2.20534	0.0504066	0.145311	-5.07394
IMULT00418	OsIBCD036719	LOC_Os01g49240	LOC_Os01g49240.1	BGIOSGA004227-TA	CDS|limonoid UDP-glucosyltransferase, putative, expressed		9.41352	-0.0606902	-0.541681	0.599194	0.784778	-6.82713	-0.294215	-2.93592	0.0139907	0.109628	-3.57362	-0.177452	-2.36103	0.0384592	0.12221	-4.81489
IMULT00419	OsIBCD012190	LOC_Os03g57330	LOC_Os03g57330.1;LOC_Os03g57330.3	BGIOSGA009687-TA	CDS|IQ calmodulin-binding motif domain containing protein, expressed; CDS|IQ calmodulin-binding motif domain containing protein, expressed		6.55899	0.0331897	0.268	0.793822	0.897959	-6.94528	-0.222144	-2.0055	0.0710035	0.240546	-5.14028	-0.0944773	-1.13724	0.280392	0.443547	-6.58768
IMULT00423	OsIBCD031615	LOC_Os11g01890	LOC_Os11g01890.1	BGIOSGA034666-TA	CDS|expressed protein		9.99271	-0.151962	-1.48841	0.165662	0.394811	-5.89349	-0.326657	-3.57712	0.00456757	0.0604903	-2.45019	-0.23931	-3.49414	0.00527082	0.0347703	-2.83617
IMULT00424	OsIBCD035396	LOC_Os12g38110	LOC_Os12g38110.1	BGIOSGA037619-TA	CDS|importin subunit beta, putative, expressed	GO:0000059; protein import into nucleus, docking; Biological Process GO:0005634; nucleus; Cellular Component GO:0005643; nuclear pore; Cellular Component GO:0005737; cytoplasm; Cellular Component GO:0006886; intracellular protein transport; Biological Process GO:0008565; protein transporter activity; Molecular Function	7.3454	0.0382976	0.431166	0.67495	0.830689	-6.88415	-0.0850028	-1.06995	0.308308	0.525083	-6.3986	-0.0233526	-0.391925	0.702847	0.804705	-7.16882
IMULT00426	OsIBCD013395	LOC_Os04g17064	LOC_Os04g17064.1	BGIOSGA016003-TA	CDS|expressed protein		7.30351	-0.159522	-1.84417	0.0931455	0.283014	-5.38548	-0.082093	-1.06106	0.312145	0.528845	-6.40787	-0.120807	-2.08194	0.0623275	0.166776	-5.2746
IMULT00429	OsIBCD013717	LOC_Os04g23910	LOC_Os04g23910.1	BGIOSGA016106-TA	CDS|OsMADS25 - MADS-box family gene with MIKCc type-box, expressed	GO:0003700; transcription factor activity; Molecular Function GO:0005634; nucleus; Cellular Component GO:0006355; regulation of transcription, DNA-dependent; Biological Process GO:0043565; sequence-specific DNA binding; Molecular Function	6.93156	0.0737233	0.573025	0.578533	0.770815	-6.80872	-0.483516	-4.20179	0.00159112	0.0326932	-1.37532	-0.204896	-2.37409	0.0375919	0.120651	-4.79289
IMULT00432	OsIBCD038976	LOC_Os03g30840	LOC_Os03g30840.1		CDS|expressed protein		10.2856	-0.0272086	-0.17138	0.86714	0.936706	-6.96819	0.066624	0.469181	0.648405	0.797385	-6.86994	0.0197077	0.185048	0.85667	0.910615	-7.23322
IMULT00434	OsIBCD030555	LOC_Os10g27360	LOC_Os10g27360.1	BGIOSGA032901-TA	CDS|no apical meristem protein, putative, expressed		9.72052	-0.210775	-1.67817	0.122396	0.331829	-5.63036	0.0143673	0.127894	0.900618	0.949417	-6.97925	-0.0982037	-1.16557	0.269244	0.431966	-6.55612
IMULT00435	OsIBCD021804	LOC_Os06g46770	LOC_Os06g46770.1;LOC_Os06g46770.2;LOC_Os06g46770.3;LOC_Os06g46770.4;LOC_Os06g46770.5;LOC_Os06g46770.6	BGIOSGA023473-TA	CDS|ubiquitin family protein, putative, expressed; CDS|ubiquitin family protein, putative, expressed; CDS|ubiquitin family protein, putative, expressed; CDS|ubiquitin family protein, putative, expressed; CDS|ubiquitin family protein, putative, expressed; CDS|ubiquitin family protein, putative, expressed	GO:0006464; protein modification process; Biological Process	16.2759	0.184467	2.08314	0.0621994	0.225274	-5.0132	0.0585389	0.739096	0.475833	0.670178	-6.69922	0.121503	2.04541	0.0663405	0.173873	-5.33309
IMULT00437	OsIBCD046187	LOC_Os11g38650	LOC_Os11g38650.1	BGIOSGA035541-TA	CDS|UDP-glucoronosyl/UDP-glucosyl transferase, putative, expressed	GO:0008152; metabolic process; Biological Process GO:0016758; transferase activity, transferring hexosyl groups; Molecular Function	12.2297	-0.44466	-3.15822	0.00946435	0.0799989	-3.18045	-0.314276	-2.49563	0.030385	0.159168	-4.33447	-0.379468	-4.01776	0.0021606	0.0194686	-1.92214
IMULT00438	OsIBCD005244	LOC_Os02g07880	LOC_Os02g07880.1;LOC_Os02g07880.2	BGIOSGA007653-TA	CDS|DNA binding protein, putative, expressed; CDS|DNA binding protein, putative, expressed		7.46328	0.176636	1.65059	0.127988	0.340708	-5.66979	-0.134354	-1.40368	0.188914	0.403099	-6.00832	0.0211408	0.294493	0.774045	0.855006	-7.20481
IMULT00451	OsIBCD025010	LOC_Os08g05650	LOC_Os08g05650.1;LOC_Os08g05650.2	BGIOSGA027999-TA	CDS|diacylglycerol kinase, putative, expressed; CDS|diacylglycerol kinase, putative, expressed	GO:0004143; diacylglycerol kinase activity; Molecular Function GO:0007205; activation of protein kinase C activity; Biological Process	9.20158	-0.0589957	-0.481912	0.639625	0.810447	-6.85951	0.18806	1.71751	0.1148	0.308441	-5.57739	0.0645321	0.785809	0.44912	0.604957	-6.92516
IMULT00453	OsIBCD014280	LOC_Os04g33920	LOC_Os04g33920.1	BGIOSGA016377-TA	CDS|LTPL102 - Protease inhibitor/seed storage/LTP family protein precursor, expressed		12.4162	-0.0979595	-0.539575	0.600596	0.785626	-6.82833	-0.0723462	-0.445529	0.664864	0.80861	-6.88144	-0.0851528	-0.699194	0.499425	0.648647	-6.9917
IMULT00456	OsIBCD000910	LOC_Os01g13730	LOC_Os01g13730.1	BGIOSGA003102-TA	CDS|WD domain, G-beta repeat domain containing protein, expressed		6.53003	0.207136	1.77809	0.103928	0.302502	-5.48446	0.138926	1.33333	0.210259	0.425581	-6.09699	0.173031	2.2142	0.04964	0.143933	-5.05936
IMULT00458	OsIBCD031581	LOC_Os10g42830	LOC_Os10g42830.1	BGIOSGA031325-TA	CDS|transporter family protein, putative, expressed	GO:0005215; transporter activity; Molecular Function GO:0005351; sugar:hydrogen symporter activity; Molecular Function GO:0006810; transport; Biological Process GO:0008643; carbohydrate transport; Biological Process GO:0016020; membrane; Cellular Component GO:0016021; integral to membrane; Cellular Component	8.25765	0.135391	1.14872	0.275832	0.524438	-6.30976	-0.0568808	-0.53957	0.600599	0.764365	-6.83233	0.0392549	0.496494	0.62964	0.751558	-7.11919
IMULT00459	OsIBCD036687	LOC_Os01g47290	LOC_Os01g47290.1	BGIOSGA004151-TA	CDS|expressed protein		7.21555	-0.136523	-1.1808	0.263399	0.510989	-6.27385	0.021108	0.204113	0.842115	0.916112	-6.96556	-0.0577075	-0.744038	0.47296	0.626007	-6.95812
IMULT00460	OsIBCD030854	LOC_Os10g32405	LOC_Os10g32405.1	BGIOSGA031756-TA	CDS|expressed protein		9.34883	-0.528906	-3.74303	0.00343717	0.0443243	-2.15809	-0.423146	-3.34803	0.00679225	0.0755253	-2.85102	-0.476026	-5.02191	0.000430076	0.00652899	-0.247398
IMULT00461	OsIBCD013162	LOC_Os04g12990	LOC_Os04g12990.1		CDS|OsFBX122 - F-box domain containing protein, expressed		7.99485	0.10548	0.968165	0.354448	0.601402	-6.49704	0.100061	1.02683	0.32727	0.543224	-6.44301	0.10277	1.40618	0.188188	0.341235	-6.26512
IMULT00462	OsIBCD002810	LOC_Os01g47350	LOC_Os01g47350.1	BGIOSGA001078-TA	CDS|enoyl-CoA hydratase/isomerase family protein, putative, expressed	GO:0003824; catalytic activity; Molecular Function GO:0008152; metabolic process; Biological Process	9.32664	-0.0560006	-0.422673	0.680947	0.834396	-6.88802	-0.363421	-3.06673	0.0111134	0.09812	-3.34458	-0.209711	-2.35953	0.0385596	0.122394	-4.8174
IMULT00463	OsIBCD027326	LOC_Os08g43550	LOC_Os08g43550.1	BGIOSGA026525-TA	CDS|MYB family transcription factor, putative, expressed	GO:0003677; DNA binding; Molecular Function	12.6498	-0.0843666	-0.940818	0.367661	0.612844	-6.5231	-0.160756	-2.00428	0.071151	0.240819	-5.1422	-0.122561	-2.03743	0.0672496	0.175471	-5.34581
IMULT00467	OsIBCD030227	LOC_Os10g21090	LOC_Os10g21090.1	BGIOSGA032749-TA	CDS|ATP binding protein, putative, expressed	GO:0004672; protein kinase activity; Molecular Function GO:0004713; protein-tyrosine kinase activity; Molecular Function GO:0005524; ATP binding; Molecular Function GO:0006468; protein amino acid phosphorylation; Biological Process	7.44077	-0.559399	-2.45004	0.0329144	0.159038	-4.40799	0.0192248	0.094139	0.926748	0.963533	-6.98331	-0.270087	-1.76339	0.106477	0.2362	-5.76801
IMULT00469	OsIBCD002850	LOC_Os01g47750	LOC_Os01g47750.1	BGIOSGA001056-TA	CDS|splicing factor U2AF 35 kDa subunit, putative, expressed	GO:0003676; nucleic acid binding; Molecular Function GO:0003723; RNA binding; Molecular Function GO:0005634; nucleus; Cellular Component GO:0008270; zinc ion binding; Molecular Function	10.408	0.113987	0.963256	0.356794	0.603096	-6.50177	0.0897874	0.848311	0.414936	0.620116	-6.61051	0.101887	1.28351	0.226554	0.385203	-6.41845
IMULT00470	OsIBCD045219	LOC_Os10g26250	LOC_Os10g26250.1	BGIOSGA032874-TA	CDS|no apical meristem protein, putative, expressed		6.83567	-0.214366	-1.68965	0.120134	0.328066	-5.61384	-0.219287	-1.93245	0.080341	0.256665	-5.25429	-0.216827	-2.54769	0.0277297	0.0995274	-4.49738
IMULT00471	OsIBCD036844	LOC_Os01g54670	LOC_Os01g54670.1;LOC_Os01g54670.2	BGIOSGA000824-TA	CDS|coiled-coil domain-containing protein 25, putative, expressed; CDS|coiled-coil domain-containing protein 25, putative, expressed		7.48305	0.162235	0.487325	0.63591	0.808143	-6.85672	0.556802	1.86995	0.0892252	0.271044	-5.35026	0.359519	1.60986	0.13666	0.277651	-5.99009
IMULT00472	OsIBCD024450	LOC_Os03g20700	LOC_Os03g20700.1;LOC_Os03g20700.2	BGIOSGA023791-TA	CDS|magnesium-chelatase, putative, expressed; CDS|magnesium-chelatase, putative, expressed	GO:0009058; biosynthetic process; Biological Process	14.2016	-1.22435	-8.64991	3.87e-06	0.000436725	4.80884	-0.824525	-6.51276	5.08e-05	0.00328685	2.17376	-1.02444	-10.7891	4.61e-07	5.18e-05	6.87828
IMULT00475	OsIBCD010669	LOC_Os03g31750	LOC_Os03g31750.1;LOC_Os03g31750.2;LOC_Os03g31750.3	BGIOSGA010484-TA	CDS|pyruvate, phosphate dikinase, chloroplast precursor, putative, expressed; CDS|pyruvate, phosphate dikinase, chloroplast precursor, putative, expressed; CDS|pyruvate, phosphate dikinase, chloroplast precursor, putative, expressed	GO:0005524; ATP binding; Molecular Function GO:0016301; kinase activity; Molecular Function GO:0016310; phosphorylation; Biological Process GO:0016772; transferase activity, transferring phosphorus-containing groups; Molecular Function	6.71398	-0.120074	-1.18868	0.260413	0.508005	-6.26492	-0.443891	-4.91298	0.000508929	0.0156887	-0.203671	-0.281983	-4.16131	0.00170126	0.0165301	-1.67552
IMULT00478	OsIBCD001014	LOC_Os01g14950	LOC_Os01g14950.1	BGIOSGA003164-TA	CDS|importin subunit alpha, putative, expressed	GO:0005634; nucleus; Cellular Component GO:0005643; nuclear pore; Cellular Component GO:0005737; cytoplasm; Cellular Component GO:0006606; protein import into nucleus; Biological Process GO:0006886; intracellular protein transport; Biological Process GO:0008565; protein transporter activity; Molecular Function	10.7534	-0.234336	-1.75751	0.107512	0.308623	-5.51489	-0.289103	-2.4242	0.0344385	0.169437	-4.45543	-0.261719	-2.9261	0.0142349	0.0651321	-3.83856
IMULT00481	OsIBCD025395	LOC_Os08g11190	LOC_Os08g11190.1		CDS|retrotransposon protein, putative, unclassified, expressed		6.33408	-0.128518	-0.689835	0.505061	0.719244	-6.73165	-0.369571	-2.21786	0.0493265	0.201001	-4.7988	-0.249045	-1.99275	0.072557	0.183808	-5.41663
IMULT00484	OsIBCD010763	LOC_Os03g34150	LOC_Os03g34150.1		CDS|retrotransposon protein, putative, unclassified, expressed		6.47048	0.0698326	0.595905	0.563696	0.760154	-6.79467	0.241122	2.30044	0.0427418	0.187087	-4.66256	0.155477	1.97779	0.0744198	0.186815	-5.44018
IMULT00485	OsIBCD039613	LOC_Os03g64280	LOC_Os03g64280.1	BGIOSGA013994-TA	CDS|1-aminocyclopropane-1-carboxylate oxidase homolog 1, putative, expressed		12.5446	0.0213494	0.200175	0.845117	0.924509	-6.96241	-0.102716	-1.07676	0.305387	0.522142	-6.39144	-0.0406835	-0.568641	0.581399	0.714962	-7.07846
IMULT00488	OsIBCD024669	LOC_Os07g49000	LOC_Os07g49000.1		CDS|DNAJ heat shock N-terminal domain-containing protein, putative, expressed		8.43895	-0.530803	-2.02392	0.0688141	0.2391	-5.10736	-0.186196	-0.793754	0.444675	0.644611	-6.65618	-0.3585	-2.03771	0.0672171	0.175429	-5.34536
IMULT00492	OsIBCD046043	LOC_Os11g30360	LOC_Os11g30360.1	BGIOSGA035303-TA	CDS|expressed protein		12.1486	-0.077048	-0.752557	0.468034	0.694214	-6.68489	0.0916413	1.00075	0.339158	0.554228	-6.46915	0.00729665	0.106242	0.917367	0.949927	-7.24568
IMULT00495	OsIBCD001464	LOC_Os01g22630	LOC_Os01g22630.1;LOC_Os01g22630.2	BGIOSGA003409-TA	CDS|ECT protein, putative, expressed; CDS|ECT protein, putative, expressed		7.66607	0.485858	3.66254	0.00394421	0.0479753	-2.29787	0.319727	2.69468	0.0214072	0.136173	-3.99317	0.402792	4.52634	0.000937666	0.0111032	-1.05852
IMULT00498	OsIBCD032076	LOC_Os11g08400	LOC_Os11g08400.1		CDS|expressed protein		7.52857	-0.328714	-2.1502	0.0554365	0.211152	-4.90523	-0.233668	-1.70889	0.116426	0.310479	-5.58991	-0.281191	-2.74193	0.0196962	0.0800977	-4.16112
IMULT00500	OsIBCD025829	LOC_Os08g19060	LOC_Os08g19060.1		CDS|retrotransposon protein, putative, unclassified, expressed		7.41473	-0.0171571	-0.169151	0.86885	0.937598	-6.9686	-0.115514	-1.27327	0.230027	0.447235	-6.17011	-0.0663356	-0.974927	0.351234	0.514368	-6.75641
IMULT00507	OsIBCD030742	LOC_Os10g30580	LOC_Os10g30580.1	BGIOSGA033032-TA	CDS|cell division control protein 48 homolog E, putative, expressed	GO:0000166; nucleotide binding; Molecular Function GO:0005524; ATP binding; Molecular Function GO:0017111; nucleoside-triphosphatase activity; Molecular Function	8.61157	0.193072	1.62976	0.132361	0.347563	-5.69932	-0.0549969	-0.519034	0.614358	0.773786	-6.84382	0.0690376	0.868725	0.404161	0.563985	-6.85504
IMULT00508	OsIBCD005567	LOC_Os02g12910	LOC_Os02g12910.1	BGIOSGA007811-TA	CDS|receptor-like protein kinase 5 precursor, putative, expressed	GO:0004672; protein kinase activity; Molecular Function GO:0004674; protein serine/threonine kinase activity; Molecular Function GO:0005515; protein binding; Molecular Function GO:0005524; ATP binding; Molecular Function GO:0006468; protein amino acid phosphorylation; Biological Process	7.38415	0.557709	5.0679	0.000400773	0.0114433	0.0457027	-0.0358533	-0.364254	0.722801	0.846767	-6.91659	0.260928	3.53455	0.00491538	0.0332258	-2.76502
IMULT00511	OsIBCD003404	LOC_Os01g56020	LOC_Os01g56020.1	BGIOSGA000761-TA	CDS|expressed protein		6.66337	-0.0964557	-0.567444	0.582184	0.772892	-6.81207	0.132528	0.87168	0.402618	0.609407	-6.59013	0.0180361	0.158172	0.877282	0.92416	-7.23822
IMULT00514	OsIBCD024391	LOC_Os07g45194	LOC_Os07g45194.1;LOC_Os07g45195.1	BGIOSGA023810-TA	CDS|expressed protein; CDS|expressed protein		8.77361	-0.105441	-1.19815	0.256857	0.504295	-6.25411	0.0362235	0.460204	0.654629	0.801343	-6.87437	-0.0346085	-0.586248	0.569932	0.705886	-7.06773
IMULT00517	OsIBCD001095	LOC_Os01g16190	LOC_Os01g16190.1	BGIOSGA003216-TA	CDS|26S proteasome non-ATPase regulatory subunit 14, putative, expressed		11.4893	0.21586	1.9749	0.0747841	0.249942	-5.18441	0.291721	2.98398	0.0128552	0.105407	-3.48956	0.253791	3.46133	0.00557891	0.0361336	-2.894
IMULT00519	OsIBCD045837	LOC_Os11g10850	LOC_Os11g10850.1	BGIOSGA038008-TA	CDS|dirigent, putative, expressed		9.59656	-0.48084	-2.10161	0.0602631	0.221106	-4.98361	0.397967	1.9447	0.0786994	0.253684	-5.23531	-0.0414363	-0.269977	0.792341	0.867869	-7.21229
IMULT00522	OsIBCD014286	LOC_Os04g33980	LOC_Os04g33980.1	BGIOSGA016382-TA	CDS|transposon protein, putative, Mutator sub-class, expressed	GO:0005515; protein binding; Molecular Function GO:0019538; protein metabolic process; Biological Process	7.45986	-0.0691558	-0.523996	0.611019	0.792693	-6.83709	0.0179984	0.152471	0.881667	0.939203	-6.97551	-0.0255787	-0.288916	0.778195	0.857919	-7.20657
IMULT00524	OsIBCD035058	LOC_Os12g31830	LOC_Os12g31830.1	BGIOSGA037442-TA	CDS|nitrilase, putative, expressed		7.38494	0.151341	1.49625	0.163641	0.392527	-5.88301	0.116377	1.28638	0.225589	0.442458	-6.15436	0.133859	1.97282	0.0750477	0.187805	-5.44797
IMULT00525	OsIBCD044356	LOC_Os08g26220	LOC_Os08g26220.2	BGIOSGA030103-TA	CDS|expressed protein		8.6022	0.148709	0.485597	0.637095	0.808824	-6.85762	-0.20007	-0.730425	0.4809	0.674342	-6.7058	-0.0256805	-0.125007	0.902848	0.940868	-7.24332
IMULT00526	OsIBCD018034	LOC_Os05g34630	LOC_Os05g34630.1	BGIOSGA018039-TA	CDS|hydrolase, alpha/beta fold family domain containing protein, expressed		9.05903	-0.144963	-1.06629	0.309882	0.558904	-6.39846	0.0536612	0.441301	0.667826	0.810886	-6.88344	-0.0456508	-0.500566	0.626865	0.749486	-7.11703
IMULT00532	OsIBCD016799	LOC_Os05g11810	LOC_Os05g11810.1		CDS|gibberellin 2-beta-dioxygenase 1, putative, expressed		11.4156	-0.399235	-2.3966	0.0361422	0.168113	-4.49811	-0.43072	-2.89078	0.0151492	0.11455	-3.65246	-0.414978	-3.71351	0.00361481	0.0272685	-2.45094
IMULT00533	OsIBCD025575	LOC_Os08g14600	LOC_Os08g14600.1		CDS|expressed protein		7.97951	-0.213508	-1.6198	0.134496	0.350722	-5.71334	-0.0355544	-0.301577	0.768785	0.873985	-6.93899	-0.124531	-1.40838	0.187553	0.340621	-6.26228
IMULT00536	OsIBCD029800	LOC_Os04g49194	LOC_Os04g49194.1	BGIOSGA032575-TA	CDS|naringenin,2-oxoglutarate 3-dioxygenase, putative, expressed		8.12685	0.516683	3.91593	0.00256367	0.0370471	-1.85951	0.0954603	0.808888	0.436288	0.63782	-6.64378	0.306072	3.45802	0.00561092	0.0362768	-2.89982
IMULT00538	OsIBCD017623	LOC_Os05g28320	LOC_Os05g28320.1	BGIOSGA018238-TA	CDS|myb-like DNA-binding domain containing protein, putative, expressed		7.58645	-0.112025	-0.725498	0.483793	0.704897	-6.70552	-0.0153493	-0.111138	0.913575	0.956652	-6.98141	-0.0636874	-0.614847	0.551574	0.691037	-7.04965
IMULT00539	OsIBCD009736	LOC_Os03g17810	LOC_Os03g17810.1	BGIOSGA010952-TA	CDS|DUF260 domain containing protein, putative, expressed		8.25534	-0.33523	-2.67689	0.0220888	0.127151	-4.02014	-0.10569	-0.943578	0.366312	0.578498	-6.52448	-0.22046	-2.62429	0.0242335	0.0917644	-4.36538
IMULT00540	OsIBCD021888	LOC_Os06g47970	LOC_Os06g47970.1	BGIOSGA020614-TA	CDS|expressed protein		13.3065	0.0442533	0.357612	0.727624	0.861846	-6.91516	-0.128432	-1.16036	0.271267	0.490114	-6.30077	-0.0420893	-0.507028	0.622475	0.746192	-7.11357
IMULT00541	OsIBCD024739	LOC_Os08g01330	LOC_Os08g01330.1	BGIOSGA027804-TA	CDS|no apical meristem protein, putative, expressed	GO:0003677; DNA binding; Molecular Function GO:0045449; regulation of transcription; Biological Process	6.77429	-0.0304258	-0.27599	0.787841	0.894653	-6.94294	0.114505	1.16126	0.270917	0.48968	-6.29977	0.0420396	0.568464	0.581515	0.715061	-7.07857
IMULT00543	OsIBCD019188	LOC_Os06g02370	LOC_Os06g02370.1	BGIOSGA022068-TA	CDS|expressed protein		9.15055	-0.592233	-3.02354	0.0119905	0.0916637	-3.41661	-0.146083	-0.833833	0.422694	0.626502	-6.62289	-0.369158	-2.8095	0.0174836	0.0743126	-4.0431
IMULT00545	OsIBCD026279	LOC_Os08g27850	LOC_Os08g27850.1;LOC_Os08g27850.2	BGIOSGA028551-TA	CDS|endothelial differentiation-related factor 1, putative, expressed; CDS|endothelial differentiation-related factor 1, putative, expressed	GO:0043565; sequence-specific DNA binding; Molecular Function	13.5866	-0.0466865	-0.413656	0.687339	0.838049	-6.89204	-0.185191	-1.83452	0.0946532	0.279502	-5.40393	-0.115939	-1.53134	0.154852	0.301195	-6.09894
IMULT00546	OsIBCD033827	LOC_Os11g01872	LOC_Os11g01872.1	BGIOSGA036778-TA	CDS|HEAT repeat family protein, putative, expressed		7.35086	0.0442657	0.373327	0.716234	0.854945	-6.909	0.0495465	0.467187	0.649785	0.798023	-6.87093	0.0469061	0.589719	0.567687	0.704316	-7.06558
IMULT00549	OsIBCD030886	LOC_Os10g32880	LOC_Os10g32880.1	BGIOSGA031734-TA	CDS|WD domain, G-beta repeat domain containing protein, expressed	GO:0000151; ubiquitin ligase complex; Cellular Component GO:0004842; ubiquitin-protein ligase activity; Molecular Function GO:0016567; protein ubiquitination; Biological Process	8.64173	0.123033	1.34897	0.205345	0.446392	-6.0736	0.0388994	0.476847	0.643111	0.793906	-6.86608	0.0809663	1.32336	0.213438	0.371076	-6.36973
IMULT00553	OsIBCD023678	LOC_Os10g13850	LOC_Os10g13850.1	BGIOSGA024201-TA	CDS|POEI17 - Pollen Ole e I allergen and extensin family protein precursor, expressed		9.26444	-0.113577	-1.21112	0.252056	0.499558	-6.23921	-0.360383	-4.29651	0.0013616	0.0293773	-1.21566	-0.23698	-3.76706	0.00329928	0.0256923	-2.35734
IMULT00554	OsIBCD008266	LOC_Os02g55510	LOC_Os02g55510.1;LOC_Os02g55500.1	BGIOSGA005428-TA	CDS|CXXXC2 - Cysteine-rich protein with paired CXXXC motifs precursor, putative, expressed; CDS|expressed protein		6.33739	-0.0143259	-0.070011	0.945483	0.975254	-6.98144	-0.0368571	-0.201382	0.844197	0.917405	-6.96616	-0.0255915	-0.186438	0.855607	0.909942	-7.23294
IMULT00555	OsIBCD038775	LOC_Os03g19980	LOC_Os03g19980.1;LOC_Os03g19980.2	BGIOSGA012495-TA	CDS|tetratricopeptide-like helical, putative, expressed; CDS|tetratricopeptide-like helical, putative, expressed		9.06671	-0.0754845	-0.465672	0.650834	0.816032	-6.86768	-0.152917	-1.05471	0.314912	0.531386	-6.41446	-0.114201	-1.05023	0.316873	0.479707	-6.68074
IMULT00564	OsIBCD001985	LOC_Os01g33040	LOC_Os01g33040.1	BGIOSGA003630-TA	CDS|kinesin motor domain containing protein, expressed	GO:0003777; microtubule motor activity; Molecular Function GO:0005524; ATP binding; Molecular Function GO:0005875; microtubule associated complex; Cellular Component GO:0007018; microtubule-based movement; Biological Process	6.6147	-0.101184	-0.717887	0.488285	0.708301	-6.71119	-0.302193	-2.39709	0.0361107	0.173073	-4.50107	-0.201689	-2.13314	0.0570873	0.157452	-5.19189
IMULT00566	OsIBCD034367	LOC_Os12g10784	LOC_Os12g10784.1;LOC_Os12g10784.2;LOC_Os12g10784.3	BGIOSGA037154-TA	CDS|2-dehydro-3-deoxyphosphooctonate aldolase, putative, expressed; CDS|2-dehydro-3-deoxyphosphooctonate aldolase, putative, expressed; CDS|2-dehydro-3-deoxyphosphooctonate aldolase, putative, expressed		8.95264	-0.300147	-3.22239	0.00845817	0.0753209	-3.06785	-0.280493	-3.36683	0.0065736	0.0741118	-2.81806	-0.29032	-4.64638	0.000773898	0.00972142	-0.859118
IMULT00567	OsIBCD010533	LOC_Os03g21090	LOC_Os03g21090.1	BGIOSGA012849-TA	CDS|auxin-independent growth promoter protein, putative, expressed		6.42176	-0.166629	-1.7248	0.113439	0.317553	-5.56286	-0.0555398	-0.642757	0.533983	0.714581	-6.76829	-0.111085	-1.71409	0.115442	0.249011	-5.84058
IMULT00568	OsIBCD008098	LOC_Os05g28090	LOC_Os05g28090.1		CDS|expressed protein		12.8024	-0.980757	-5.83814	0.000128526	0.00513353	1.21898	-0.648116	-4.31341	0.00132445	0.0288473	-1.18729	-0.814436	-7.2271	2.03e-05	0.000793409	2.94958
IMULT00572	OsIBCD016255	LOC_Os05g02760	LOC_Os05g02760.1	BGIOSGA018923-TA	CDS|expressed protein		9.16292	1.50015	7.7089	1.13e-05	0.000917959	3.71995	0.663888	3.81424	0.00304496	0.0478868	-2.03831	1.08202	8.2887	5.77e-06	0.000312974	4.26099
IMULT00573	OsIBCD012845	LOC_Os04g01860	LOC_Os04g01860.1	BGIOSGA015722-TA	CDS|cysteine-rich receptor-like protein kinase 7 precursor, putative, expressed	GO:0004672; protein kinase activity; Molecular Function GO:0004674; protein serine/threonine kinase activity; Molecular Function GO:0005524; ATP binding; Molecular Function GO:0006468; protein amino acid phosphorylation; Biological Process	7.08851	-0.0288322	-0.162922	0.873632	0.939867	-6.96972	-0.478955	-3.02589	0.011941	0.101788	-3.41616	-0.253894	-2.1387	0.0565447	0.156556	-5.18287
IMULT00574	OsIBCD021702	LOC_Os06g45410	LOC_Os06g45410.1	BGIOSGA023423-TA	CDS|MYB family transcription factor, putative, expressed		8.24104	-0.027712	-0.179697	0.860766	0.93259	-6.96661	0.0648035	0.469813	0.647967	0.797138	-6.86962	0.0185457	0.179271	0.861092	0.913264	-7.23436
IMULT00577	OsIBCD038801	LOC_Os03g21220	LOC_Os03g21220.1		CDS|expressed protein		9.85674	-0.0360925	-0.315018	0.758838	0.878657	-6.93053	0.138574	1.35224	0.204332	0.419287	-6.07347	0.0512406	0.666692	0.51916	0.664823	-7.01484
IMULT00578	OsIBCD012826	LOC_Os04g01520	LOC_Os04g01520.1	BGIOSGA015733-TA	CDS|expressed protein		8.96046	0.310982	2.71209	0.0207601	0.123493	-3.95933	-0.192436	-1.87634	0.0882764	0.269667	-5.34051	0.0592726	0.77058	0.45772	0.611996	-6.93737
IMULT00581	OsIBCD014884	LOC_Os04g42270	LOC_Os04g42270.1;LOC_Os04g42270.2	BGIOSGA014780-TA	CDS|60S ribosomal protein L23A, putative, expressed; CDS|60S ribosomal protein L23A, putative, expressed		13.9486	0.26617	2.34727	0.0393932	0.175828	-4.58076	0.166569	1.64231	0.129711	0.328578	-5.68546	0.21637	2.84442	0.0164394	0.0715513	-3.98195
IMULT00582	OsIBCD036383	LOC_Os01g28089	LOC_Os01g28089.1	BGIOSGA001606-TA	CDS|expressed protein		7.50453	-0.0438432	-0.286124	0.780275	0.890871	-6.93987	-0.234991	-1.71458	0.115349	0.309	-5.58164	-0.139417	-1.35632	0.203071	0.358896	-6.32863
IMULT00584	OsIBCD041149	LOC_Os05g31660	LOC_Os05g31660.1	BGIOSGA018150-TA	CDS|expressed protein		8.84966	-0.0258872	-0.201266	0.844285	0.923993	-6.96217	-0.0188824	-0.164134	0.872701	0.934148	-6.97352	-0.0223848	-0.259437	0.800247	0.873305	-7.2153
IMULT00585	OsIBCD025767	LOC_Os08g17600	LOC_Os08g17600.1;LOC_Os08g17600.2;LOC_Os08g17600.3	BGIOSGA028357-TA	CDS|SNARE domain containing protein, putative, expressed; CDS|SNARE domain containing protein, putative, expressed; CDS|SNARE domain containing protein, putative, expressed		10.2191	0.0643912	0.62837	0.54301	0.746078	-6.77385	-0.0161877	-0.176615	0.863126	0.928498	-6.97122	0.0241018	0.350616	0.732717	0.826308	-7.1853
IMULT00586	OsIBCD019886	LOC_Os06g12060	LOC_Os06g12060.1		CDS|mTERF family protein, expressed		6.8094	-0.068094	-0.68131	0.510227	0.722904	-6.73772	0.035255	0.394377	0.70109	0.833039	-6.90436	-0.0164195	-0.2449	0.811191	0.880722	-7.21927
IMULT00589	OsIBCD046063	LOC_Os11g31090	LOC_Os11g31090.1	BGIOSGA035319-TA	CDS|transferase family protein, putative, expressed		8.61311	-0.50111	-2.15303	0.0551669	0.210503	-4.90064	-0.125267	-0.60174	0.559946	0.733979	-6.795	-0.313188	-2.00594	0.0709508	0.181175	-5.3958
IMULT00591	OsIBSD048044	LOC_Os10g07290	LOC_Os10g07290.1	BGIOSGA032262-TA	CDS|glycosyl hydrolases family 17, putative, expressed		7.15731	-0.455188	-2.70516	0.0210152	0.124112	-3.97131	-0.157834	-1.04871	0.317541	0.533675	-6.42066	-0.306511	-2.71545	0.0206374	0.0825826	-4.20723
IMULT00593	OsIBCD019124	LOC_Os06g01390	LOC_Os06g01390.1	BGIOSGA022132-TA	CDS|acyl-coenzyme A oxidase 1.2, peroxisomal, putative, expressed	GO:0003995; acyl-CoA dehydrogenase activity; Molecular Function GO:0003997; acyl-CoA oxidase activity; Molecular Function GO:0005777; peroxisome; Cellular Component GO:0006118; electron transport; Biological Process GO:0006635; fatty acid beta-oxidation; Biological Process GO:0016627; oxidoreductase activity, acting on the CH-CH group of donors; Molecular Function	11.9375	0.207536	2.52866	0.028673	0.14683	-4.27448	0.0614369	0.836913	0.421035	0.625118	-6.62027	0.134486	2.44269	0.0333409	0.112139	-4.67679
IMULT00594	OsIBCD027265	LOC_Os08g42920	LOC_Os08g42920.1	BGIOSGA029096-TA	CDS|60S ribosomal protein L7, putative, expressed	GO:0003735; structural constituent of ribosome; Molecular Function GO:0005622; intracellular; Cellular Component GO:0005840; ribosome; Cellular Component GO:0006412; translation; Biological Process	10.3699	0.451724	3.68013	0.00382714	0.0471483	-2.26728	0.287764	2.62109	0.0243706	0.144714	-4.12	0.369744	4.4904	0.000993531	0.0115372	-1.11859
IMULT00595	OsIBCD000683	LOC_Os01g10990	LOC_Os01g10990.1		CDS|integral membrane protein DUF6 containing protein, expressed		8.06676	0.00550407	0.0360638	0.971899	0.987075	-6.9834	-0.0786018	-0.575805	0.576719	0.746591	-6.81104	-0.0365489	-0.356989	0.728077	0.823289	-7.18287
IMULT00598	OsIBSD049564	LOC_Os12g15060	LOC_Os12g15060.1		CDS|retrotransposon protein, putative, Ty3-gypsy subclass, expressed		10.6327	-0.0892214	-0.730985	0.480572	0.702688	-6.70139	0.111038	1.01711	0.331667	0.547374	-6.45282	0.0109083	0.133227	0.8965	0.936923	-7.24217
IMULT00599	OsIBCD046181	LOC_Os11g38760	LOC_Os11g38760.1;LOC_Os03g39560.1		CDS|retrotransposon protein, putative, LINE subclass, expressed; CDS|retrotransposon protein, putative, unclassified, expressed		6.43904	-0.075132	-0.635526	0.538509	0.742755	-6.76913	-0.0616808	-0.583329	0.571825	0.743214	-6.80645	-0.0684064	-0.862579	0.407385	0.567066	-6.86045
IMULT00600	OsIBCD046922	LOC_Os12g41640	LOC_Os12g41640.1	BGIOSGA037771-TA	CDS|expressed protein		8.66027	0.369079	2.48699	0.0308493	0.15303	-4.34537	-0.121392	-0.914537	0.380687	0.591301	-6.55153	0.123843	1.244	0.240199	0.400348	-6.46567
IMULT00602	OsIBCD015781	LOC_Os04g55200	LOC_Os04g55200.1	BGIOSGA017235-TA	CDS|coatomer subunit epsilon, putative, expressed	GO:0005198; structural molecule activity; Molecular Function GO:0005515; protein binding; Molecular Function GO:0006461; protein complex assembly; Biological Process GO:0006890; retrograde vesicle-mediated transport, Golgi to ER; Biological Process GO:0008565; protein transporter activity; Molecular Function GO:0030126; COPI vesicle coat; Cellular Component	6.80093	0.0460855	0.538506	0.601309	0.785914	-6.82894	0.0740992	0.968042	0.354506	0.568428	-6.50113	0.0600923	1.04674	0.318409	0.481218	-6.68435
IMULT00605	OsIBCD001024	LOC_Os01g14990	LOC_Os01g14990.1		CDS|GCRP6 - Glycine and cysteine rich family protein precursor, putative, expressed		11.3523	-0.0216746	-0.186516	0.855548	0.929772	-6.96526	0.164426	1.58194	0.142901	0.347082	-5.77014	0.0713757	0.915605	0.380151	0.541651	-6.8127
IMULT00608	OsIBCD034601	LOC_Os12g18770	LOC_Os12g18770.1	BGIOSGA036360-TA	CDS|oxysterol-binding protein, putative, expressed	GO:0008202; steroid metabolic process; Biological Process	7.36497	-0.216337	-2.49486	0.0304266	0.151794	-4.33201	-0.246513	-3.17841	0.00913528	0.088228	-3.14866	-0.231425	-3.97849	0.00230757	0.0203572	-1.98994
IMULT00611	OsIBCD030350	LOC_Os10g23060	LOC_Os10g23060.1		CDS|expressed protein		9.06434	-0.0698281	-0.839449	0.419673	0.657357	-6.61412	0.0733367	0.98569	0.346163	0.56069	-6.48398	0.00175429	0.0314384	0.975502	0.985922	-7.25129
IMULT00612	OsIBCD012610	LOC_Os03g62860	LOC_Os03g62860.1		CDS|glucan endo-1,3-beta-glucosidase precursor, putative, expressed		11.0059	0.619455	5.01385	0.000435443	0.0120487	-0.0398259	0.0885945	0.801721	0.440247	0.640863	-6.64968	0.354025	4.27158	0.00141842	0.0146312	-1.48754
IMULT00613	OsIBCD033377	LOC_Os11g38260	LOC_Os11g38260.1	BGIOSGA033701-TA	CDS|PAP fibrillin family domain containing protein, expressed	GO:0005198; structural molecule activity; Molecular Function GO:0005215; transporter activity; Molecular Function GO:0005488; binding; Molecular Function GO:0006810; transport; Biological Process	11.3218	0.0999038	0.887451	0.394448	0.635601	-6.57213	-0.121504	-1.20672	0.253676	0.471666	-6.24823	-0.0108	-0.143014	0.88895	0.931985	-7.2407
IMULT00616	OsIBCD001079	LOC_Os01g16040	LOC_Os01g16040.1	BGIOSGA001942-TA	CDS|mitochondrial carrier protein, putative, expressed		9.19194	-0.153314	-1.37344	0.197854	0.436615	-6.04288	-0.319178	-3.1968	0.00884572	0.0868183	-3.11639	-0.236246	-3.1549	0.00951966	0.0506264	-3.43513
IMULT00619	OsIBCD019233	LOC_Os06g02900	LOC_Os06g02900.1	BGIOSGA022041-TA	CDS|aspartic proteinase nepenthesin-2 precursor, putative, expressed	GO:0004190; aspartic-type endopeptidase activity; Molecular Function GO:0006508; proteolysis; Biological Process GO:0008236; serine-type peptidase activity; Molecular Function GO:0016020; membrane; Cellular Component	8.42056	-0.531302	-4.41125	0.00112924	0.0223389	-1.02035	-0.402434	-3.73569	0.00348049	0.0518595	-2.17432	-0.466868	-5.77841	0.000139957	0.00302128	0.925738
IMULT00620	OsIBCD036627	LOC_Os01g42200	LOC_Os01g42200.1	BGIOSGA003955-TA	CDS|expressed protein		9.29635	-0.569998	-2.25432	0.046307	0.190977	-4.73503	-0.493487	-2.18209	0.0524715	0.206638	-4.85725	-0.531742	-3.135	0.00985783	0.051744	-3.47028
IMULT00621	OsIBCD021621	LOC_Os06g44250	LOC_Os06g44250.1	BGIOSGA020766-TA	CDS|haemolysin-III, putative, expressed		9.8405	-0.203645	-1.39719	0.190801	0.428115	-6.01268	-0.0245442	-0.188273	0.854205	0.923247	-6.96892	-0.114094	-1.16692	0.268722	0.431426	-6.5546
IMULT00622	OsIBCD018263	LOC_Os02g04860	LOC_Os02g04860.1	BGIOSGA019981-TA	CDS|expressed protein		7.15852	0.0487878	0.409487	0.690303	0.839506	-6.89387	-0.103728	-0.973378	0.351969	0.565927	-6.49598	-0.0274703	-0.343705	0.737762	0.829992	-7.18788
IMULT00625	OsIBCD008660	LOC_Os02g49130	LOC_Os02g49130.1		CDS|expressed protein		6.62045	-0.0292011	-0.304029	0.766967	0.883746	-6.93419	-0.148238	-1.72557	0.113297	0.306541	-5.56564	-0.0887196	-1.37699	0.196787	0.351571	-6.3025
IMULT00628	OsIBCD000360	LOC_Os01g05840	LOC_Os01g05840.1;LOC_Os01g05840.2	BGIOSGA002800-TA	CDS|oxidoreductase, short chain dehydrogenase/reductase family domain containing family, expressed; CDS|oxidoreductase, short chain dehydrogenase/reductase family domain containing family, expressed	GO:0008152; metabolic process; Biological Process GO:0016491; oxidoreductase activity; Molecular Function	10.6619	-0.525031	-3.74178	0.0034445	0.044362	-2.16026	-0.400583	-3.19184	0.00892285	0.0871784	-3.12509	-0.462807	-4.91685	0.000505884	0.00726093	-0.416636
IMULT00631	OsIBCD016346	LOC_Os05g04120	LOC_Os05g04120.1	BGIOSGA018869-TA	CDS|ferroportin1 domain containing protein, expressed	GO:0005381; iron ion transmembrane transporter activity; Molecular Function GO:0006826; iron ion transport; Biological Process GO:0016021; integral to membrane; Cellular Component	7.27586	-0.308252	-1.84247	0.0934098	0.283538	-5.38805	0.170743	1.14102	0.278886	0.497472	-6.32223	-0.0687546	-0.612617	0.552993	0.692359	-7.05109
IMULT00632	OsIBCD036364	LOC_Os01g27600	LOC_Os01g27600.1	BGIOSGA003535-TA	CDS|expressed protein		6.51244	-0.202045	-2.28151	0.0441719	0.186099	-4.69012	0.095078	1.20035	0.256037	0.47413	-6.25554	-0.0534834	-0.900299	0.387878	0.548969	-6.82673
IMULT00633	OsIBCD011176	LOC_Os03g42020	LOC_Os03g42020.1	BGIOSGA013123-TA	CDS|calcium-transporting ATPase, plasma membrane-type, putative, expressed		6.49493	0.0761231	0.707932	0.494199	0.712547	-6.71854	0.0282602	0.293837	0.774533	0.877443	-6.94147	0.0521917	0.723553	0.484939	0.63675	-6.97369
IMULT00635	OsIBCD000506	LOC_Os01g08020	LOC_Os01g08020.1	BGIOSGA002276-TA	CDS|boron transporter protein, putative, expressed	GO:0006820; anion transport; Biological Process GO:0015380; anion exchanger activity; Molecular Function GO:0016021; integral to membrane; Cellular Component	7.04386	0.0362968	0.222946	0.827798	0.915581	-6.95721	0.691495	4.74871	0.000658112	0.0184381	-0.468464	0.363896	3.33198	0.00698483	0.0417348	-3.12225
IMULT00636	OsIBCD009578	LOC_Os03g15950	LOC_Os03g15950.1	BGIOSGA011046-TA	CDS|enolase, putative, expressed		6.40999	0.0684339	0.533845	0.604419	0.788098	-6.83158	0.0254845	0.222267	0.828313	0.908155	-6.96138	0.0469592	0.546083	0.59627	0.726348	-7.09176
IMULT00638	OsIBCD001089	LOC_Os01g16130	LOC_Os01g16130.1		CDS|retrotransposon protein, putative, unclassified, expressed		6.42204	-0.0185152	-0.201046	0.844453	0.924081	-6.96222	-0.0225551	-0.273822	0.789463	0.886206	-6.94758	-0.0205351	-0.332398	0.746043	0.835671	-7.192
IMULT00643	OsIBCD031392	LOC_Os10g40200	LOC_Os10g40200.1	BGIOSGA033410-TA	CDS|aminotransferase domain containing protein, putative, expressed	GO:0003824; catalytic activity; Molecular Function GO:0008152; metabolic process; Biological Process	11.5473	-0.160839	-1.78174	0.103305	0.301352	-5.47905	-0.125519	-1.5546	0.149254	0.354982	-5.80785	-0.143179	-2.36443	0.0382314	0.121849	-4.80916
IMULT00645	OsIBCD008187	LOC_Os02g54290	LOC_Os02g54290.1	BGIOSGA005476-TA	CDS|BRUSHY 1, putative, expressed	GO:0005515; protein binding; Molecular Function	6.77393	0.116222	1.08546	0.301693	0.551352	-6.3783	0.103815	1.08402	0.302299	0.519488	-6.38378	0.110018	1.53174	0.154754	0.30108	-6.0984
IMULT00646	OsIBCD014931	LOC_Os04g42920	LOC_Os04g42920.1	BGIOSGA016741-TA	CDS|dehydrogenase, putative, expressed	GO:0004450; isocitrate dehydrogenase (NADP+) activity; Molecular Function GO:0006097; glyoxylate cycle; Biological Process GO:0006102; isocitrate metabolic process; Biological Process GO:0008152; metabolic process; Biological Process GO:0016616; oxidoreductase activity, acting on the CH-OH group of donors, NAD or NADP as acceptor; Molecular Function GO:0046872; metal ion binding; Molecular Functi…	8.57609	-0.119631	-0.754745	0.466774	0.693009	-6.68319	-0.160655	-1.1332	0.282014	0.500435	-6.33082	-0.140143	-1.31802	0.21516	0.373007	-6.37633
IMULT00649	OsIBCD029938	LOC_Os10g11110	LOC_Os10g11110.1	BGIOSGA027830-TA	CDS|expressed protein		7.98425	0.00582074	0.0529788	0.95873	0.98165	-6.98258	-0.115778	-1.17816	0.264402	0.482628	-6.28079	-0.0549787	-0.745954	0.47185	0.625154	-6.95665
IMULT00651	OsIBCD042714	LOC_Os07g09710	LOC_Os07g09710.1	BGIOSGA024668-TA	CDS|OsFBX220 - F-box domain containing protein, expressed		7.20385	0.0725898	0.348123	0.734535	0.865361	-6.91875	-0.115398	-0.618745	0.549098	0.725856	-6.78413	-0.0214042	-0.153021	0.881244	0.926874	-7.23909
IMULT00656	OsIBCD016787	LOC_Os05g11710	LOC_Os05g11710.1	BGIOSGA019353-TA	CDS|ribosomal protein L5, putative, expressed	GO:0003735; structural constituent of ribosome; Molecular Function GO:0005622; intracellular; Cellular Component GO:0005840; ribosome; Cellular Component GO:0006412; translation; Biological Process	12.3224	0.0641717	0.582082	0.572635	0.766406	-6.80322	0.124475	1.26235	0.233782	0.451268	-6.18315	0.0943235	1.27542	0.229294	0.388265	-6.42821
IMULT00657	OsIBCD021291	LOC_Os06g39875	LOC_Os06g39875.1	BGIOSGA023209-TA	CDS|ras-related protein, putative, expressed	GO:0003924; GTPase activity; Molecular Function GO:0005515; protein binding; Molecular Function GO:0005525; GTP binding; Molecular Function GO:0005622; intracellular; Cellular Component GO:0006886; intracellular protein transport; Biological Process GO:0006913; nucleocytoplasmic transport; Biological Process GO:0007165; signal transduction; Biological Process GO:0007264; small GTPase mediated sig…	8.20383	-0.199342	-1.59272	0.140461	0.359423	-5.75124	-0.0711636	-0.635705	0.538397	0.717697	-6.773	-0.135253	-1.61095	0.136421	0.277334	-5.98855
IMULT00658	OsIBCD009756	LOC_Os03g18030	LOC_Os03g18030.1;LOC_Os03g18030.2	BGIOSGA010947-TA	CDS|leucoanthocyanidin dioxygenase, putative, expressed; CDS|leucoanthocyanidin dioxygenase, putative, expressed		7.19186	0.943142	3.57266	0.00460276	0.052794	-2.45442	-0.0943612	-0.399636	0.697328	0.830383	-6.90213	0.42439	2.39648	0.0361492	0.117691	-4.7551
IMULT00659	OsIBCD001204	LOC_Os01g18120	LOC_Os01g18120.1;LOC_Os01g18110.1	BGIOSGA003282-TA	CDS|cinnamoyl CoA reductase, putative, expressed; CDS|cinnamoyl CoA reductase, putative, expressed	GO:0003824; catalytic activity; Molecular Function GO:0044237; cellular metabolic process; Biological Process GO:0050662; coenzyme binding; Molecular Function	7.58625	-0.823279	-5.07955	0.000393688	0.0113052	0.0640924	0.253017	1.74535	0.109682	0.301337	-5.53668	-0.285131	-2.62251	0.0243096	0.0918801	-4.36846
IMULT00660	OsIBCD023771	LOC_Os11g45560	LOC_Os11g45560.1	BGIOSGA024160-TA	CDS|MBTB68 - Bric-a-Brac, Tramtrack, Broad Complex BTB domain with Meprin and TRAF Homology MATH domain, expressed		6.46348	-0.2247	-1.80124	0.100028	0.295305	-5.45	-0.00397677	-0.0356414	0.972228	0.985981	-6.98742	-0.114338	-1.36633	0.200008	0.355071	-6.31601
IMULT00662	OsIBCD022204	LOC_Os07g02624	LOC_Os07g02624.1	BGIOSGA024919-TA	CDS|expressed protein		6.18339	-0.0271494	-0.336872	0.742762	0.869919	-6.92288	-0.0821365	-1.13945	0.27951	0.498104	-6.32395	-0.0546429	-1.01072	0.334575	0.497396	-6.72102
IMULT00667	OsIBCD004858	LOC_Os02g02730	LOC_Os02g02730.1	BGIOSGA007403-TA	CDS|expressed protein		7.9943	0.101728	0.676821	0.51296	0.724827	-6.74089	-0.329082	-2.44789	0.0330387	0.165832	-4.41542	-0.113677	-1.12745	0.284327	0.447813	-6.59844
IMULT00668	OsIBCD002832	LOC_Os01g47600	LOC_Os01g47600.1	BGIOSGA004165-TA	CDS|HMG1/2, putative, expressed	GO:0003677; DNA binding; Molecular Function GO:0006355; regulation of transcription, DNA-dependent; Biological Process	8.34498	0.390718	3.15634	0.00949566	0.0801457	-3.18375	0.200631	1.81207	0.0982499	0.284961	-5.43769	0.295675	3.56064	0.00469912	0.0323065	-2.71913
IMULT00673	OsIBCD033973	LOC_Os12g03810	LOC_Os12g03810.1;LOC_Os12g03810.2;LOC_Os11g03970.1;LOC_Os11g03970.2	BGIOSGA036948-TA	CDS|CAMK_KIN1/SNF1/Nim1_like.37 - CAMK includes calcium/calmodulin depedent protein kinases, expressed; CDS|CAMK_KIN1/SNF1/Nim1_like.37 - CAMK includes calcium/calmodulin depedent protein kinases, expressed; CDS|CAMK_KIN1/SNF1/Nim1_like.5 - CAMK includes calcium/calmodulin depedent protein kinases, expressed; CDS|CAMK_KIN1/SNF1/Nim1_like.5 - CAMK includes calcium/calmodulin depedent protein kinas…	GO:0004672; protein kinase activity; Molecular Function GO:0004674; protein serine/threonine kinase activity; Molecular Function GO:0005524; ATP binding; Molecular Function GO:0006468; protein amino acid phosphorylation; Biological Process GO:0007165; signal transduction; Biological Process	10.3162	-0.0770913	-0.763026	0.462025	0.689987	-6.67673	-0.123187	-1.36319	0.200965	0.415768	-6.05974	-0.100139	-1.47752	0.168507	0.318441	-6.17155
IMULT00674	OsIBCD021696	LOC_Os06g45360	LOC_Os06g45360.1;LOC_Os11g33330.1	BGIOSGA020728-TA	CDS|peptidase, M24 family protein, putative, expressed; CDS|peptidase, M24 family protein, putative, expressed		8.20388	0.0465479	0.439991	0.668744	0.826542	-6.88005	-0.0661719	-0.699315	0.499353	0.689055	-6.72881	-0.009812	-0.13826	0.892616	0.934417	-7.24143
IMULT00675	OsIBCD008584	LOC_Os04g02890	LOC_Os04g02890.1	BGIOSGA011674-TA	CDS|expressed protein		9.76275	0.103585	0.900712	0.387668	0.629564	-6.56018	-0.0366778	-0.356571	0.728381	0.850118	-6.91956	0.0334537	0.433637	0.67321	0.783472	-7.15037
IMULT00676	OsIBCD005379	LOC_Os02g09930	LOC_Os02g09930.1;LOC_Os02g09930.2		CDS|CSLA1 - cellulose synthase-like family A; mannan synthase, expressed; CDS|CSLA1 - cellulose synthase-like family A; mannan synthase, expressed		9.44772	0.0469295	0.354919	0.729583	0.862922	-6.91618	0.128131	1.08341	0.30256	0.51965	-6.38443	0.0875304	0.986814	0.345636	0.508842	-6.74477
IMULT00678	OsIBCD010009	LOC_Os03g21080	LOC_Os03g21080.1	BGIOSGA012547-TA	CDS|guanine nucleotide exchange factor, putative, expressed	GO:0005085; guanyl-nucleotide exchange factor activity; Molecular Function GO:0005525; GTP binding; Molecular Function GO:0051020; GTPase binding; Molecular Function	9.51717	-0.503439	-4.28667	0.00138375	0.0253688	-1.22886	-0.210022	-1.99936	0.0717469	0.241607	-5.14993	-0.356731	-4.528	0.00093517	0.0110842	-1.05576
IMULT00680	OsIBCD041251	LOC_Os05g37050	LOC_Os05g37050.1	BGIOSGA017963-TA	CDS|MYB family transcription factor, putative, expressed	GO:0003677; DNA binding; Molecular Function	6.46838	0.728981	2.90422	0.0147945	0.1028	-3.6253	0.394023	1.75505	0.107948	0.298885	-5.52241	0.561502	3.33472	0.00695164	0.0415921	-3.11742
IMULT00682	OsIBCD044814	LOC_Os09g36982	LOC_Os09g36982.1	BGIOSGA029347-TA	CDS|protein of unknown function DUF1279 domain containing protein, expressed		8.49869	0.119157	1.17759	0.264622	0.512491	-6.27748	-0.0562921	-0.621978	0.547049	0.724265	-6.78203	0.0314327	0.463071	0.652638	0.768505	-7.13628
IMULT00687	OsIBCD016368	LOC_Os05g04470	LOC_Os05g04470.1	BGIOSGA019136-TA	CDS|peroxidase precursor, putative, expressed		10.9794	-0.0168612	-0.139094	0.891973	0.949598	-6.97362	0.0825253	0.761138	0.463105	0.66001	-6.6822	0.0328321	0.403751	0.694389	0.798153	-7.16377
IMULT00688	OsIBCD033939	LOC_Os11g03580	LOC_Os11g03580.1;LOC_Os12g03350.1	BGIOSGA036702-TA	CDS|expressed protein; CDS|expressed protein		8.91719	-0.22095	-1.51334	0.159307	0.3866	-5.86005	0.0347707	0.266263	0.795124	0.889066	-6.94978	-0.0930898	-0.95047	0.362958	0.525428	-6.77998
IMULT00690	OsIBCD010084	LOC_Os03g21970	LOC_Os03g21970.1	BGIOSGA012585-TA	CDS|basic helix-loop-helix domain containing protein, expressed	GO:0005634; nucleus; Cellular Component GO:0030528; transcription regulator activity; Molecular Function GO:0045449; regulation of transcription; Biological Process	8.33911	-0.162839	-0.703658	0.496752	0.71391	-6.72166	0.530163	2.56135	0.0270718	0.151817	-4.22242	0.183662	1.18309	0.262526	0.424794	-6.53631
IMULT00691	OsIBCD020182	LOC_Os06g17400	LOC_Os06g17400.1		CDS|expressed protein		7.34707	-0.463464	-2.38041	0.0371794	0.170717	-4.52529	-0.139784	-0.802687	0.439712	0.640579	-6.64888	-0.301624	-2.30937	0.0420823	0.12936	-4.90148
IMULT00693	OsIBCD013767	LOC_Os03g19870	LOC_Os03g19870.1;LOC_Os03g19870.2;LOC_Os03g19870.3		CDS|ATP binding protein, putative, expressed; CDS|ATP binding protein, putative, expressed; CDS|ATP binding protein, putative, expressed		6.68366	0.267445	3.30109	0.00737137	0.0694682	-2.92974	0.139573	1.9261	0.0812053	0.257996	-5.26412	0.203509	3.74456	0.00342823	0.0263649	-2.39665
IMULT00697	OsIBCD044031	LOC_Os08g36530	LOC_Os08g36530.1;LOC_Os08g36520.1	BGIOSGA028823-TA	CDS|aspartic proteinase nepenthesin precursor, putative, expressed; CDS|peptidase aspartic family protein, putative, expressed	GO:0004190; aspartic-type endopeptidase activity; Molecular Function GO:0004194; pepsin A activity; Molecular Function GO:0006508; proteolysis; Biological Process	8.10573	-0.183154	-0.724694	0.484267	0.70507	-6.70612	0.599615	2.65256	0.0230564	0.140943	-4.06584	0.20823	1.22822	0.245833	0.40621	-6.48424
IMULT00700	OsIBCD003678	LOC_Os01g59720	LOC_Os01g59720.1	BGIOSGA000611-TA	CDS|expressed protein		6.72966	0.328197	2.61474	0.0246444	0.135236	-4.12715	-0.106687	-0.950301	0.36304	0.575792	-6.51811	0.110755	1.31538	0.216015	0.373883	-6.37958
IMULT00702	OsIBCD040199	LOC_Os04g38560	LOC_Os04g38560.1	BGIOSGA014967-TA	CDS|pectinesterase, putative, expressed	GO:0004857; enzyme inhibitor activity; Molecular Function GO:0005618; cell wall; Cellular Component GO:0030599; pectinesterase activity; Molecular Function GO:0042545; cell wall modification; Biological Process	7.38764	-0.431781	-3.08363	0.0107884	0.0861557	-3.3113	-0.0264748	-0.211391	0.836576	0.913044	-6.96392	-0.229128	-2.43933	0.0335381	0.112595	-4.68251
IMULT00703	OsIBCD043704	LOC_Os08g29680	LOC_Os08g29680.1	BGIOSGA028328-TA	CDS|expressed protein		10.7233	-0.113093	-1.11793	0.288194	0.537117	-6.3435	-0.250773	-2.7715	0.0186955	0.127146	-3.86012	-0.181933	-2.68092	0.0219324	0.0858699	-4.26725
IMULT00704	OsIBCD031919	LOC_Os11g06170	LOC_Os11g06170.2	BGIOSGA034854-TA	CDS|bZIP transcriptional activator RSG, putative, expressed		9.95878	0.0602985	0.455178	0.658126	0.820339	-6.87282	-0.117057	-0.987935	0.345112	0.559731	-6.48178	-0.0283793	-0.319353	0.755639	0.84254	-7.19658
IMULT00705	OsIBCD015592	LOC_Os04g52600	LOC_Os04g52600.1		CDS|SHR5-receptor-like kinase, putative, expressed		6.82337	0.17166	1.82962	0.0954286	0.287357	-5.40744	-0.0297978	-0.355085	0.729462	0.850846	-6.92013	0.0709309	1.12699	0.284513	0.448031	-6.59894
IMULT00706	OsIBCD019436	LOC_Os06g05740	LOC_Os06g05740.1	BGIOSGA021901-TA	CDS|expressed protein		10.7233	-0.0894599	-0.807166	0.437237	0.671253	-6.64122	0.197222	1.98951	0.0729565	0.243745	-5.16541	0.0538812	0.724712	0.484256	0.636152	-6.97282
IMULT00707	OsIBCD038796	LOC_Os04g36600	LOC_Os04g36600.1	BGIOSGA010826-TA	CDS|DUF538 domain containing protein, putative, expressed		7.40893	0.190334	1.80108	0.100055	0.295323	-5.45024	0.0571785	0.604929	0.557903	0.732494	-6.79298	0.123756	1.74573	0.109614	0.240742	-5.79414
IMULT00708	OsIBCD000088	LOC_Os05g01320	LOC_Os05g01320.1	BGIOSGA002529-TA	CDS|expressed protein		7.81689	0.143152	1.23118	0.244767	0.491733	-6.21593	0.0907964	0.873067	0.401895	0.608877	-6.58891	0.116974	1.49971	0.162754	0.311238	-6.14181
IMULT00709	OsIBCD027011	LOC_Os08g39420	LOC_Os08g39420.1;LOC_Os08g39420.2	BGIOSGA026717-TA	CDS|uncharacterized protein yeiN, putative, expressed; CDS|uncharacterized protein yeiN, putative, expressed		7.59101	-0.0514082	-0.509085	0.62108	0.799145	-6.84523	-0.0278401	-0.308236	0.763851	0.871106	-6.93681	-0.0396241	-0.58494	0.57078	0.70656	-7.06854
IMULT00711	OsIBCD030499	LOC_Os10g26110	LOC_Os10g26110.1	BGIOSGA031968-TA	CDS|decarboxylase, putative, expressed	GO:0006519; amino acid and derivative metabolic process; Biological Process GO:0016831; carboxy-lyase activity; Molecular Function GO:0019752; carboxylic acid metabolic process; Biological Process GO:0030170; pyridoxal phosphate binding; Molecular Function	7.53351	-0.124974	-0.70225	0.497594	0.714386	-6.72269	-0.449784	-2.82573	0.0169902	0.120979	-3.76584	-0.287379	-2.40725	0.035475	0.11644	-4.73689
IMULT00712	OsIBCD003499	LOC_Os01g57082	LOC_Os01g57082.1;LOC_Os01g57073.1	BGIOSGA004566-TA	CDS|insulin-degrading enzyme, putative, expressed; CDS|insulin-degrading enzyme, putative, expressed	GO:0004222; metalloendopeptidase activity; Molecular Function GO:0006508; proteolysis; Biological Process GO:0008270; zinc ion binding; Molecular Function	7.65759	0.670339	7.92023	8.8e-06	0.000782565	3.9736	0.407155	5.37846	0.000250822	0.00993199	0.526105	0.538747	9.48903	1.6e-06	0.000124655	5.59214
IMULT00714	OsIBCD031656	LOC_Os12g02500	LOC_Os12g02500.1	BGIOSGA034691-TA	CDS|esterase, putative, expressed		6.9377	0.2471	1.81686	0.0974724	0.291267	-5.42662	0.110373	0.907335	0.384313	0.594058	-6.55813	0.178737	1.95909	0.0768102	0.190518	-5.46949
IMULT00717	OsIBCD025806	LOC_Os08g18110	LOC_Os08g18110.1;LOC_Os08g18110.2;LOC_Os08g18110.3	BGIOSGA028374-TA	CDS|alpha-soluble NSF attachment protein, putative, expressed; CDS|alpha-soluble NSF attachment protein, putative, expressed; CDS|alpha-soluble NSF attachment protein, putative, expressed	GO:0005783; endoplasmic reticulum; Cellular Component GO:0005794; Golgi apparatus; Cellular Component GO:0006886; intracellular protein transport; Biological Process	10.0892	0.0162302	0.111774	0.913083	0.961132	-6.97733	-0.00554445	-0.0426903	0.966739	0.983345	-6.98712	0.00534288	0.054851	0.957273	0.974779	-7.25019
IMULT00720	OsIBCD031803	LOC_Os11g04600	LOC_Os11g04600.1		CDS|BTBA5 - Bric-a-Brac,Tramtrack, Broad Complex BTB domain with Ankyrin repeat region, expressed		6.97374	-0.0199331	-0.189516	0.853254	0.928609	-6.96465	-0.232163	-2.46785	0.031903	0.162956	-4.38163	-0.126048	-1.78649	0.102498	0.230252	-5.73363
IMULT00721	OsIBCD003680	LOC_Os01g59840	LOC_Os01g59840.1	BGIOSGA000609-TA	CDS|Os1bglu3 - beta-glucosidase homologue, similar to G. max isohydroxyurate hydrolase, expressed	GO:0004553; hydrolase activity, hydrolyzing O-glycosyl compounds; Molecular Function GO:0005975; carbohydrate metabolic process; Biological Process	8.68842	-0.689271	-4.18993	0.00162261	0.02795	-1.39202	-0.537492	-3.65295	0.00400956	0.0561754	-2.31807	-0.613381	-5.55829	0.000192412	0.00373224	0.59272
IMULT00723	OsIBCD032394	LOC_Os11g16730	LOC_Os11g16730.1	BGIOSGA032248-TA	CDS|transposon protein, putative, CACTA, En/Spm sub-class, expressed		7.76008	0.199738	2.02437	0.0687621	0.239023	-5.10666	0.217245	2.46169	0.032249	0.163891	-4.39206	0.208491	3.15	0.00960172	0.0509108	-3.44377
IMULT00724	OsIBCD045186	LOC_Os10g23820	LOC_Os10g23820.1;LOC_Os10g23820.2	BGIOSGA032825-TA	CDS|transferase family protein, putative, expressed; CDS|transferase family protein, putative, expressed		8.75628	1.44137	3.31154	0.0072383	0.068756	-2.91143	1.74795	4.48989	0.000994335	0.0242324	-0.892967	1.59466	5.46154	0.000221782	0.00414144	0.444176
IMULT00725	OsIBCD010343	LOC_Os03g25970	LOC_Os03g25970.1;LOC_Os03g25970.2	BGIOSGA010640-TA	CDS|KH domain-containing protein, putative, expressed; CDS|KH domain-containing protein, putative, expressed	GO:0003723; RNA binding; Molecular Function	8.0248	-0.0752484	-0.839738	0.419519	0.657238	-6.61388	0.0413711	0.516177	0.616285	0.775134	-6.84538	-0.0169386	-0.281785	0.783511	0.86158	-7.20877
IMULT00726	OsIBCD033590	LOC_Os11g44380	LOC_Os11g44380.1	BGIOSGA033584-TA	CDS|expressed protein	GO:0003700; transcription factor activity; Molecular Function GO:0006355; regulation of transcription, DNA-dependent; Biological Process	6.81833	0.999609	9.81389	1.16e-06	0.000205653	6.02209	0.664629	7.29533	1.86e-05	0.0016437	3.20533	0.832119	12.1784	1.39e-07	2.2e-05	8.10171
IMULT00727	OsIBCD028381	LOC_Os07g09760	LOC_Os07g09760.1;LOC_Os11g29960.1		CDS|retrotransposon protein, putative, unclassified, expressed; CDS|retrotransposon protein, putative, unclassified, expressed		6.6298	-0.0717114	-0.748781	0.470214	0.695429	-6.68781	0.309573	3.61397	0.00428701	0.0584672	-2.38594	0.118931	1.85121	0.0920602	0.214512	-5.63603
IMULT00730	OsIBCD012031	LOC_Os03g55030	LOC_Os03g55030.1;LOC_Os03g55030.2;LOC_Os03g55010.1	BGIOSGA009782-TA	CDS|UDP-glucoronosyl and UDP-glucosyl transferase domain containing protein, expressed; CDS|UDP-glucoronosyl and UDP-glucosyl transferase domain containing protein, expressed; CDS|UDP-glucoronosyl and UDP-glucosyl transferase domain containing protein, expressed	GO:0008152; metabolic process; Biological Process GO:0016758; transferase activity, transferring hexosyl groups; Molecular Function	7.08258	-0.192665	-1.37362	0.197799	0.436596	-6.04265	0.283337	2.25852	0.045971	0.193963	-4.73193	0.0453362	0.48184	0.639674	0.759169	-7.12682
IMULT00732	OsIBCD032867	LOC_Os11g29870	LOC_Os11g29870.1	BGIOSGA035288-TA	CDS|WRKY72, expressed	GO:0003700; transcription factor activity; Molecular Function GO:0005634; nucleus; Cellular Component GO:0043565; sequence-specific DNA binding; Molecular Function GO:0045449; regulation of transcription; Biological Process	7.30806	1.19548	8.81639	3.23e-06	0.000388557	4.99099	0.811784	6.69338	4e-05	0.00277252	2.41924	1.00363	11.0336	3.69e-07	4.51e-05	7.10416
IMULT00740	OsIBCD035241	LOC_Os12g35620	LOC_Os12g35620.1	BGIOSGA037534-TA	CDS|expressed protein		8.91466	0.05104	0.580402	0.573726	0.767297	-6.80425	0.118555	1.50728	0.160833	0.369607	-5.87214	0.0847974	1.43746	0.17933	0.331377	-6.22447
IMULT00743	OsIBCD025481	LOC_Os08g13030	LOC_Os08g13030.1	BGIOSGA028227-TA	CDS|MBTB21 - Bric-a-Brac, Tramtrack, Broad Complex BTB domain with Meprin and TRAF Homology MATH domain, expressed	GO:0005515; protein binding; Molecular Function	6.42298	0.172318	1.84377	0.0932083	0.283136	-5.38609	-0.00562332	-0.0672704	0.947613	0.973562	-6.98566	0.0833472	1.32942	0.211502	0.368873	-6.36224
IMULT00746	OsIBCD046058	LOC_Os11g30910	LOC_Os11g30910.1	BGIOSGA033943-TA	CDS|sulfotransferase domain containing protein, expressed	GO:0008146; sulfotransferase activity; Molecular Function	9.15894	-0.433302	-2.23121	0.0481996	0.195047	-4.77306	-0.233908	-1.34664	0.206073	0.421272	-6.08046	-0.333605	-2.5608	0.027098	0.0982319	-4.47486
IMULT00747	OsIBCD030432	LOC_Os10g25110	LOC_Os10g25110.1	BGIOSGA032006-TA	CDS|pumilio-family RNA binding repeat containing protein, expressed	GO:0003723; RNA binding; Molecular Function	7.45591	0.209419	2.09364	0.0610916	0.222886	-4.99639	0.171194	1.9135	0.0829443	0.260846	-5.28355	0.190306	2.83617	0.0166803	0.0721785	-3.99641
IMULT00749	OsIBCD030092	LOC_Os05g22660	LOC_Os05g22660.1		CDS|retrotransposon protein, putative, unclassified, expressed		6.66335	-0.191004	-1.66423	0.125194	0.3362	-5.65034	0.00189201	0.018431	0.985636	0.99244	-6.98793	-0.0945562	-1.22816	0.245855	0.40621	-6.48431
IMULT00753	OsIBCD030988	LOC_Os10g34040	LOC_Os10g34040.1	BGIOSGA033148-TA	CDS|nodulin, putative, expressed		6.38968	0.227969	1.63066	0.132169	0.347367	-5.69804	-0.0824528	-0.659398	0.523651	0.707719	-6.757	0.072758	0.775821	0.454749	0.609663	-6.93319
IMULT00755	OsIBCD033997	LOC_Os12g04440	LOC_Os12g04440.1;LOC_Os12g04440.2;LOC_Os11g04670.1;LOC_Os11g04670.2	BGIOSGA036963-TA	CDS|2-isopropylmalate synthase B, putative, expressed; CDS|2-isopropylmalate synthase B, putative, expressed; CDS|2-isopropylmalate synthase B, putative, expressed; CDS|2-isopropylmalate synthase B, putative, expressed	GO:0003824; catalytic activity; Molecular Function GO:0003852; 2-isopropylmalate synthase activity; Molecular Function GO:0009098; leucine biosynthetic process; Biological Process GO:0019752; carboxylic acid metabolic process; Biological Process GO:0046912; transferase activity, transferring acyl groups, acyl groups converted into alkyl on transfer; Molecular Function	10.5037	0.618652	4.15248	0.00172634	0.0290563	-1.45547	0.746401	5.60128	0.000180716	0.00799458	0.864444	0.682526	6.82926	3.35e-05	0.00110853	2.42203
IMULT00758	OsIBCD026053	LOC_Os08g23740	LOC_Os08g23740.1	BGIOSGA028455-TA	CDS|OsSub55 - Putative Subtilisin homologue, expressed	GO:0003824; catalytic activity; Molecular Function GO:0003922; GMP synthase (glutamine-hydrolyzing) activity; Molecular Function GO:0004289; subtilase activity; Molecular Function GO:0004808; tRNA (5-methylaminomethyl-2-thiouridylate)-methyltransferase activity; Molecular Function GO:0005524; ATP binding; Molecular Function GO:0005737; cytoplasm; Cellular Component GO:0006164; purine nucleotide b…	7.95056	-0.249098	-1.17281	0.266452	0.514516	-6.28286	0.0508448	0.267645	0.794088	0.888719	-6.94939	-0.0991267	-0.695732	0.501506	0.650073	-6.99421
IMULT00760	OsIBCD026179	LOC_Os08g26350	LOC_Os08g26350.1	BGIOSGA027123-TA	CDS|expressed protein		7.06338	1.69576	14.7785	1.97e-08	1.55642e-05	9.95534	0.381243	3.7147	0.00360746	0.0529873	-2.21074	1.0385	13.4917	4.96e-08	1.03e-05	9.13709
IMULT00761	OsIBCD002208	LOC_Os01g36690	LOC_Os01g36690.1		CDS|expressed protein		7.07139	0.16015	1.37208	0.198263	0.437182	-6.04459	0.265556	2.54369	0.0279254	0.153736	-4.2526	0.212853	2.71849	0.0205273	0.0823465	-4.20195
IMULT00763	OsIBCD002347	LOC_Os01g38780	LOC_Os01g38780.1	BGIOSGA001380-TA	CDS|nucleic acid binding protein, putative, expressed		7.02539	-0.258281	-1.58685	0.141785	0.361268	-5.75941	-0.287544	-1.97516	0.0747518	0.246802	-5.18788	-0.272912	-2.49954	0.0301774	0.104981	-4.5799
IMULT00764	OsIBCD026555	LOC_Os08g32780	LOC_Os08g32780.1;LOC_Os08g32750.1	BGIOSGA028696-TA	CDS|bifunctional monodehydroascorbate reductase and carbonic anhydrasenectarin-3 precursor, putative, expressed; CDS|bifunctional monodehydroascorbate reductase and carbonic anhydrasenectarin-3 precursor, putative, expressed	GO:0004089; carbonate dehydratase activity; Molecular Function GO:0006730; one-carbon compound metabolic process; Biological Process GO:0008270; zinc ion binding; Molecular Function	8.04646	-0.230476	-2.09782	0.0606556	0.221919	-4.98969	-0.169439	-1.72429	0.113534	0.3066	-5.5675	-0.199957	-2.71315	0.0207214	0.0827783	-4.21124
IMULT00766	OsIBCD001926	LOC_Os01g31980	LOC_Os01g31980.2	BGIOSGA001564-TA	CDS|MATE efflux family protein, putative, expressed	GO:0006855; multidrug transport; Biological Process GO:0015238; drug transporter activity; Molecular Function GO:0015297; antiporter activity; Molecular Function GO:0016020; membrane; Cellular Component	8.58584	0.574769	5.35441	0.000259962	0.00844719	0.492146	1.09216	11.3752	2.73e-07	7.64e-05	7.45156	0.833463	11.5744	2.3e-07	3.26e-05	7.58733
IMULT00768	OsIBCD002167	LOC_Os01g36070	LOC_Os01g36070.1	BGIOSGA003705-TA	CDS|nodulin MtN3 family protein, putative, expressed		9.44817	0.209366	1.15632	0.272847	0.521152	-6.30133	0.0526668	0.325209	0.751326	0.864014	-6.93103	0.131016	1.07867	0.304573	0.467662	-6.65097
IMULT00770	OsIBCD019554	LOC_Os06g06660	LOC_Os06g06660.1		CDS|expressed protein		7.21629	-0.388806	-3.25704	0.00796078	0.0725772	-3.00703	-0.12156	-1.13851	0.279887	0.498313	-6.32499	-0.255183	-3.18666	0.00900416	0.0489207	-3.37901
IMULT00774	OsIBCD035134	LOC_Os12g32970	LOC_Os12g32970.1		CDS|membrane associated DUF588 domain containing protein, putative, expressed		7.97388	0.00433457	0.0264454	0.979391	0.990588	-6.98372	-0.00544863	-0.037166	0.971041	0.985604	-6.98736	-0.00055703	-0.00506613	0.996052	0.997687	-7.25181
IMULT00776	OsIBCD025911	LOC_Os08g20270	LOC_Os08g20270.2	BGIOSGA028412-TA	CDS|MEMO1, putative, expressed		10.8483	-0.06844	-0.766454	0.460068	0.688512	-6.67404	-0.124558	-1.55956	0.148084	0.35328	-5.80104	-0.0964988	-1.61099	0.136413	0.277332	-5.9885
IMULT00777	OsIBCD041275	LOC_Os05g38400	LOC_Os05g38400.1;LOC_Os05g38400.2;LOC_Os05g38400.3	BGIOSGA019985-TA	CDS|OsFtsH8 FtsH protease, homologue of AtFtsH3/10, expressed; CDS|OsFtsH8 FtsH protease, homologue of AtFtsH3/10, expressed; CDS|OsFtsH8 FtsH protease, homologue of AtFtsH3/10, expressed	GO:0000166; nucleotide binding; Molecular Function GO:0004222; metalloendopeptidase activity; Molecular Function GO:0005524; ATP binding; Molecular Function GO:0006508; proteolysis; Biological Process GO:0008270; zinc ion binding; Molecular Function GO:0016021; integral to membrane; Cellular Component GO:0017111; nucleoside-triphosphatase activity; Molecular Function	10.9374	0.429327	4.32939	0.00129029	0.0243163	-1.15715	0.511766	5.76986	0.000141681	0.00678795	1.11561	0.470547	7.07351	2.46e-05	0.000905252	2.74835
IMULT00779	OsIBCD029198	LOC_Os09g36070	LOC_Os09g36070.1	BGIOSGA031140-TA	CDS|cytochrome P450, putative, expressed		9.11399	-0.10746	-0.606928	0.556624	0.755015	-6.78772	0.16682	1.0534	0.315485	0.531909	-6.41582	0.02968	0.24989	0.80743	0.87803	-7.21794
IMULT00780	OsIBCD032430	LOC_Os11g17490	LOC_Os11g17490.1		CDS|expressed protein		7.49447	-0.26362	-2.27491	0.0446814	0.18747	-4.70104	-0.150077	-1.44796	0.176438	0.388802	-5.9509	-0.206849	-2.66092	0.0227194	0.0880095	-4.30196
IMULT00782	OsIBCD001493	LOC_Os06g11720	LOC_Os06g11720.1		CDS|cytokinin-O-glucosyltransferase 2, putative, expressed		6.50679	0.790222	6.1025	8.87e-05	0.00398432	1.60185	-0.182965	-1.57972	0.143407	0.347538	-5.77321	0.303629	3.49538	0.00525955	0.034713	-2.83399
IMULT00784	OsIBCD001451	LOC_Os01g22390	LOC_Os01g22390.2;LOC_Os01g22390.3	BGIOSGA001759-TA	CDS|WD domain containing protein, putative, expressed; CDS|WD domain containing protein, putative, expressed	GO:0004672; protein kinase activity; Molecular Function GO:0005524; ATP binding; Molecular Function GO:0006468; protein amino acid phosphorylation; Biological Process	6.67666	0.162538	1.35953	0.202085	0.442219	-6.0604	-0.0668239	-0.624914	0.545192	0.722924	-6.78011	0.047857	0.596722	0.56317	0.700664	-7.0612
IMULT00785	OsIBCD042322	LOC_Os06g41940	LOC_Os06g41940.1		CDS|expressed protein		7.49294	-0.286169	-2.83418	0.016739	0.110085	-3.74742	-0.150525	-1.66675	0.124685	0.321804	-5.65065	-0.218347	-3.22364	0.00843967	0.0469052	-3.31367
IMULT00787	OsIBCD026148	LOC_Os08g28860	LOC_Os08g28860.1	BGIOSGA028569-TA	CDS|hydrolase, NUDIX family, domain containing protein, expressed	GO:0016787; hydrolase activity; Molecular Function	9.80522	-0.254378	-2.22944	0.0483477	0.195396	-4.77597	-0.0689978	-0.676092	0.513405	0.699954	-6.74539	-0.161688	-2.11245	0.0591524	0.161117	-5.22541
IMULT00789	OsIBCD017591	LOC_Os05g27960	LOC_Os05g27960.1	BGIOSGA018251-TA	CDS|hydrolase, acting on glycosyl bonds, putative, expressed		8.91135	0.198387	1.48375	0.166873	0.396243	-5.89969	0.022127	0.185023	0.856689	0.924688	-6.96957	0.110257	1.22927	0.245453	0.405729	-6.483
IMULT00791	OsIBCD033174	LOC_Os06g05230	LOC_Os06g05230.1		CDS|retrotransposon protein, putative, unclassified, expressed		6.42743	-0.193208	-0.780604	0.452048	0.68265	-6.6628	0.579012	2.61546	0.0246132	0.145468	-4.12967	0.192902	1.16181	0.270703	0.433565	-6.56034
IMULT00792	OsIBCD017739	LOC_Os05g30390	LOC_Os05g30390.1	BGIOSGA019724-TA	CDS|Os5bglu23 - beta-glucosidase homologue, similar to G. max isohydroxyurate hydrolase, likely pseudogene in japonica, expressed	GO:0004553; hydrolase activity, hydrolyzing O-glycosyl compounds; Molecular Function GO:0005975; carbohydrate metabolic process; Biological Process GO:0015926; glucosidase activity; Molecular Function	9.46457	1.06426	8.82816	3.19e-06	0.000386763	5.00376	1.30571	12.1095	1.47e-07	4.73e-05	8.05659	1.18498	14.6531	2.15e-08	5.47e-06	9.96875
IMULT00793	OsIBCD001450	LOC_Os01g22370	LOC_Os01g22370.1	BGIOSGA003403-TA	CDS|peroxidase precursor, putative, expressed	GO:0004601; peroxidase activity; Molecular Function GO:0006118; electron transport; Biological Process GO:0006979; response to oxidative stress; Biological Process GO:0020037; heme binding; Molecular Function	12.0004	0.177445	0.765082	0.460851	0.68912	-6.67512	0.0110069	0.0530596	0.958667	0.979258	-6.98658	0.0942257	0.605631	0.557453	0.695631	-7.05557
IMULT00795	OsIBCD019169	LOC_Os06g02144	LOC_Os06g02144.1;LOC_Os06g02144.2	BGIOSGA022167-TA	CDS|6-phosphogluconate dehydrogenase, decarboxylating, putative, expressed; CDS|6-phosphogluconate dehydrogenase, decarboxylating, putative, expressed	GO:0004616; phosphogluconate dehydrogenase (decarboxylating) activity; Molecular Function GO:0006098; pentose-phosphate shunt; Biological Process GO:0050661; NADP binding; Molecular Function	7.93354	0.034295	0.351967	0.731732	0.863916	-6.9173	0.0378606	0.434424	0.672656	0.81421	-6.88665	0.0360778	0.551957	0.592378	0.723409	-7.08834
IMULT00796	OsIBCD035232	LOC_Os03g46340	LOC_Os03g46340.1;LOC_Os05g03800.1	BGIOSGA018786-TA	CDS|pleckstrin homology domain-containing protein, putative, expressed; CDS|transposon protein, putative, unclassified, expressed	GO:0003676; nucleic acid binding; Molecular Function GO:0004357; glutamate-cysteine ligase activity; Molecular Function GO:0006750; glutathione biosynthetic process; Biological Process GO:0008270; zinc ion binding; Molecular Function	10.2875	-0.187884	-1.53918	0.152944	0.378079	-5.82502	-0.251781	-2.30609	0.0423231	0.186242	-4.65317	-0.219833	-2.68463	0.0217895	0.0855079	-4.26081
IMULT00797	OsIBCD036697	LOC_Os01g48000	LOC_Os01g48000.1	BGIOSGA001049-TA	CDS|S-locus-like receptor protein kinase, putative, expressed	GO:0004672; protein kinase activity; Molecular Function GO:0004674; protein serine/threonine kinase activity; Molecular Function GO:0004713; protein-tyrosine kinase activity; Molecular Function GO:0005524; ATP binding; Molecular Function GO:0005529; sugar binding; Molecular Function GO:0006468; protein amino acid phosphorylation; Biological Process GO:0048544; recognition or rejection of self pol…	9.25779	0.239998	1.71341	0.115571	0.320734	-5.57945	0.203743	1.62626	0.133106	0.333082	-5.70815	0.22187	2.36128	0.0384424	0.122173	-4.81447
IMULT00799	OsIBCD019841	LOC_Os06g11380	LOC_Os06g11380.1	BGIOSGA021660-TA	CDS|geminivirus Rep-interacting motor protein, putative, expressed	GO:0003777; microtubule motor activity; Molecular Function GO:0005524; ATP binding; Molecular Function GO:0005875; microtubule associated complex; Cellular Component GO:0007018; microtubule-based movement; Biological Process	7.21198	-0.113425	-1.18233	0.262817	0.510207	-6.27212	0.0581677	0.677898	0.512304	0.699139	-6.74412	-0.0276288	-0.429322	0.67625	0.785398	-7.15237
IMULT00800	OsIBCD021403	LOC_Os06g41390	LOC_Os06g41390.1;LOC_Os06g41390.2;LOC_Os06g41390.3		CDS|N-terminal asparagine amidohydrolase, putative, expressed; CDS|N-terminal asparagine amidohydrolase, putative, expressed; CDS|N-terminal asparagine amidohydrolase, putative, expressed		8.57232	0.0697347	0.756034	0.466033	0.692505	-6.68219	-0.0607767	-0.73669	0.477236	0.671472	-6.70106	0.004479	0.0723881	0.943635	0.966643	-7.24897
IMULT00802	OsIBCD015583	LOC_Os04g52479	LOC_Os04g52479.1;LOC_Os04g52479.2;LOC_Os04g52479.3	BGIOSGA017120-TA	CDS|peptidase, trypsin-like serine and cysteine proteases, putative, expressed; CDS|peptidase, trypsin-like serine and cysteine proteases, putative, expressed; CDS|peptidase, trypsin-like serine and cysteine proteases, putative, expressed		7.45778	-0.122215	-1.15126	0.27483	0.523422	-6.30694	0.0707024	0.744628	0.472618	0.667801	-6.69499	-0.0257564	-0.361683	0.724666	0.820976	-7.18106
IMULT00803	OsIBCD044233	LOC_Os08g45000	LOC_Os08g45000.1	BGIOSGA029207-TA	CDS|inorganic phosphate transporter, putative, expressed	GO:0005215; transporter activity; Molecular Function GO:0006810; transport; Biological Process GO:0016021; integral to membrane; Cellular Component	6.95735	0.341656	2.04688	0.0661753	0.233777	-5.07101	0.0922178	0.617693	0.549765	0.726385	-6.78481	0.216937	1.93745	0.079668	0.194874	-5.50327
IMULT00805	OsIBCD010046	LOC_Os03g21550	LOC_Os03g21550.1;LOC_Os03g21550.2	BGIOSGA012563-TA	CDS|eukaryotic translation initiation factor 2 subunit beta, putative, expressed; CDS|eukaryotic translation initiation factor 2 subunit beta, putative, expressed	GO:0003743; translation initiation factor activity; Molecular Function GO:0006413; translational initiation; Biological Process	10.3069	0.0347293	0.284575	0.78143	0.891381	-6.94035	-0.115257	-1.0559	0.314394	0.53095	-6.41323	-0.0402637	-0.491822	0.632831	0.754281	-7.12165
IMULT00806	OsIBCD027237	LOC_Os06g41340	LOC_Os06g41340.1;LOC_Os01g03830.1;LOC_Os01g03830.1;LOC_Os09g28680.1;LOC_Os09g28670.1		CDS|retrotransposon protein, putative, unclassified, expressed; CDS|retrotransposon protein, putative, unclassified, expressed; CDS|retrotransposon protein, putative, unclassified, expressed; CDS|retrotransposon protein, putative, unclassified, expressed; CDS|retrotransposon protein, putative, unclassified, expressed		6.20904	-0.157354	-1.55025	0.150288	0.373685	-5.8099	0.538015	5.92616	0.000113463	0.00578237	1.34483	0.190331	2.79529	0.0179273	0.0755683	-4.06796
IMULT00808	OsIBCD044825	LOC_Os09g37400	LOC_Os09g37400.1	BGIOSGA031197-TA	CDS|OsSAUR45 - Auxin-responsive SAUR gene family member, expressed		7.57006	-0.26529	-1.24951	0.238257	0.484724	-6.19441	-0.0392951	-0.206925	0.839974	0.914632	-6.96493	-0.152292	-1.06928	0.308593	0.471784	-6.66087
IMULT00809	OsIBCD001060	LOC_Os01g15709	LOC_Os01g15709.1	BGIOSGA003196-TA	CDS|transferase family protein, putative, expressed		7.10767	-0.0368103	-0.190114	0.852797	0.928308	-6.96453	-0.59736	-3.44934	0.005696	0.0689894	-2.67352	-0.317085	-2.44126	0.0334245	0.112326	-4.67922
IMULT00810	OsIBCD019831	LOC_Os06g11290	LOC_Os06g11290.1	BGIOSGA021670-TA	CDS|12-oxophytodienoate reductase, putative, expressed	GO:0010181; FMN binding; Molecular Function GO:0016491; oxidoreductase activity; Molecular Function	8.07623	0.881415	4.49987	0.000978471	0.0203163	-0.873165	1.52699	8.71589	3.6e-06	0.000530351	4.88002	1.2042	9.1646	2.24e-06	0.000159449	5.24694
IMULT00812	OsIBCD033818	LOC_Os11g01790	LOC_Os11g01790.1	BGIOSGA036864-TA	CDS|protein phosphatase 2c, putative, expressed	GO:0003824; catalytic activity; Molecular Function	6.83287	-0.117825	-0.874016	0.401401	0.641693	-6.58409	-0.0345239	-0.286323	0.780127	0.880586	-6.94381	-0.0761746	-0.842335	0.418127	0.577286	-6.87803
IMULT00814	OsIBCD036155	LOC_Os01g16140	LOC_Os01g16140.1		CDS|expressed protein		9.14499	-0.0229786	-0.118031	0.908241	0.958373	-6.97655	0.0771676	0.443164	0.66652	0.809816	-6.88256	0.0270945	0.207467	0.839561	0.899123	-7.22844
IMULT00816	OsIBCD040521	LOC_Os04g54330	LOC_Os04g54330.1;LOC_Os04g54330.2;LOC_Os04g54330.3	BGIOSGA014272-TA	CDS|acetyltransferase, GNAT family, putative, expressed; CDS|acetyltransferase, GNAT family, putative, expressed; CDS|acetyltransferase, GNAT family, putative, expressed	GO:0008080; N-acetyltransferase activity; Molecular Function GO:0008152; metabolic process; Biological Process	8.12778	0.429527	3.32691	0.00704681	0.0676293	-2.88445	0.199869	1.73082	0.112327	0.305313	-5.55797	0.314698	3.63361	0.0041448	0.0298286	-2.59094
IMULT00817	OsIBCD001808	LOC_Os01g28540	LOC_Os01g28540.1;LOC_Os01g28540.2	BGIOSGA001601-TA	CDS|stress regulated protein, putative, expressed; CDS|stress regulated protein, putative, expressed		7.53255	-0.0265965	-0.186643	0.855451	0.929764	-6.96524	-0.0768689	-0.603104	0.559072	0.73343	-6.79414	-0.0517327	-0.541184	0.599525	0.728994	-7.09458
IMULT00820	OsIBCD003508	LOC_Os01g57260	LOC_Os01g57260.1	BGIOSGA004572-TA	CDS|vacuolar protein sorting-associated protein 28 homolog 2, putative, expressed		8.59246	0.239229	1.83116	0.0951839	0.286834	-5.40512	-0.0685434	-0.586589	0.569712	0.741663	-6.80445	0.0853427	0.973808	0.351764	0.514889	-6.7575
IMULT00822	OsIBCD044730	LOC_Os09g31200	LOC_Os09g31200.1	BGIOSGA031004-TA	CDS|AN1-like zinc finger domain containing protein, expressed	GO:0003677; DNA binding; Molecular Function GO:0008270; zinc ion binding; Molecular Function	11.5684	-0.0752099	-0.368231	0.719919	0.857463	-6.91103	-0.0440632	-0.2412	0.813984	0.89961	-6.95664	-0.0596365	-0.435263	0.672066	0.782646	-7.14962
IMULT00823	OsIBCD011216	LOC_Os03g42334	LOC_Os03g42334.1	BGIOSGA010229-TA	CDS|expressed protein		7.82001	0.11516	1.39059	0.192739	0.430257	-6.02111	0.0911637	1.23077	0.244916	0.462622	-6.22037	0.103162	1.857	0.0911751	0.213351	-5.62721
IMULT00825	OsIBCD031665	LOC_Os12g02640	LOC_Os12g02640.1		CDS|cytochrome P450 72A1, putative, expressed		8.51531	0.113338	0.750297	0.469338	0.694944	-6.68664	-0.36444	-2.69737	0.021306	0.135896	-3.98853	-0.125551	-1.23901	0.241971	0.402203	-6.47157
IMULT00826	OsIBCD032368	LOC_Os11g16500	LOC_Os11g16500.1		CDS|RGH1A, putative, expressed		6.78033	0.362336	3.23058	0.00833782	0.0746786	-3.05347	0.171486	1.70944	0.116323	0.310369	-5.58912	0.266911	3.54755	0.00480634	0.0327583	-2.74214
IMULT00830	OsIBCD000287	LOC_Os04g48300	LOC_Os04g48300.1;LOC_Os01g57120.1;LOC_Os01g40910.1;LOC_Os05g35610.1;LOC_Os04g27320.1;LOC_Os12g38510.1;LOC_Os05g40600.1;LOC_Os01g73920.1		CDS|hypothetical protein; CDS|transposon protein, putative, unclassified; CDS|transposon protein, putative, unclassified; CDS|hypothetical protein; CDS|transposon protein, putative, unclassified; CDS|GRF zinc finger family protein; CDS|transposon protein, putative, unclassified, expressed; CDS|hypothetical protein		6.8539	0.246275	1.85032	0.0921964	0.281476	-5.37618	0.852719	7.16287	2.19e-05	0.00184084	3.03649	0.549497	6.1544	8.25e-05	0.00212861	1.47871
IMULT00837	OsIBCD010959	LOC_Os09g14610	LOC_Os09g14610.1;LOC_Os09g14610.2;LOC_Os09g14610.3;LOC_Os03g38740.1		CDS|DCL2, putative, expressed; CDS|DCL2, putative, expressed; CDS|DCL2, putative, expressed; CDS|Dicer, putative, expressed		7.638	0.0815517	0.915834	0.380036	0.623229	-6.54636	0.273436	3.43316	0.00585804	0.0699662	-2.70184	0.177494	2.9714	0.0131432	0.0620478	-3.75886
IMULT00840	OsIBCD028325	LOC_Os07g33300	LOC_Os07g33300.1;LOC_Os07g33300.2	BGIOSGA024224-TA	CDS|expressed protein; CDS|expressed protein		10.194	0.0397243	0.410086	0.689876	0.839385	-6.89361	-0.0287547	-0.331881	0.746423	0.861479	-6.92868	0.00548483	0.0844065	0.9343	0.960587	-7.24795
IMULT00841	OsIBCD015810	LOC_Os04g55500	LOC_Os04g55500.1	BGIOSGA017248-TA	CDS|expressed protein		7.14826	0.148041	1.32081	0.214258	0.456283	-6.10848	0.0948755	0.946388	0.364942	0.577152	-6.52182	0.121458	1.6154	0.13545	0.276183	-5.98228
IMULT00843	OsIBCD012313	LOC_Os03g58970	LOC_Os03g58970.1;LOC_Os03g58970.2	BGIOSGA013756-TA	CDS|expressed protein; CDS|expressed protein		8.16044	0.202401	1.90463	0.0841898	0.267478	-5.29333	0.032397	0.340846	0.739853	0.857238	-6.92544	0.117399	1.64686	0.128762	0.267104	-5.93765
IMULT00847	OsIBCD016600	LOC_Os11g39850	LOC_Os11g39850.1	BGIOSGA018723-TA	CDS|expressed protein		7.73623	0.327746	1.44242	0.177957	0.411088	-5.95421	-0.357577	-1.75946	0.107168	0.297782	-5.51591	-0.0149156	-0.0978563	0.923865	0.954176	-7.24661
IMULT00850	OsIBCD026314	LOC_Os08g28560	LOC_Os08g28560.1	BGIOSGA027064-TA	CDS|expressed protein		9.77051	-0.165568	-1.40796	0.187673	0.423663	-5.99887	-0.310489	-2.95199	0.0136001	0.108338	-3.54552	-0.238029	-3.01743	0.0121201	0.0590168	-3.67776
IMULT00852	OsIBCD020858	LOC_Os06g31890	LOC_Os06g31890.1	BGIOSGA021154-TA	CDS|THION3 - Plant thionin family protein precursor, expressed	GO:0006952; defense response; Biological Process	9.90702	1.51512	0.541009	0.599641	0.785097	-6.82751	-1.78707	-0.713436	0.490924	0.682762	-6.71848	-0.135978	-0.0723801	0.943642	0.966643	-7.24897
IMULT00853	OsIBCD046680	LOC_Os12g25820	LOC_Os12g25820.1	BGIOSGA036249-TA	CDS|O-methyltransferase, putative, expressed	GO:0008171; O-methyltransferase activity; Molecular Function	6.78418	-0.365118	-2.78312	0.0183164	0.115186	-3.83622	0.19211	1.63721	0.130782	0.329863	-5.69269	-0.086504	-0.982941	0.347453	0.510565	-6.74858
IMULT00859	OsIBCD012199	LOC_Os03g57490	LOC_Os03g57490.1;LOC_Os03g57490.2;LOC_Os03g57460.1		CDS|fasciclin domain containing protein, expressed; CDS|fasciclin domain containing protein, expressed; CDS|fasciclin domain containing protein, expressed		10.9983	-0.205288	-2.16935	0.0536373	0.20712	-4.87415	-0.135413	-1.59986	0.138867	0.341381	-5.74521	-0.17035	-2.68351	0.0218326	0.0856206	-4.26276
IMULT00863	OsIBSD048953	LOC_Os02g40180	LOC_Os02g40180.1		CDS|receptor-like protein kinase 5 precursor, putative, expressed		7.06095	-0.193886	-1.3463	0.206179	0.447505	-6.07694	-0.133333	-1.03511	0.323563	0.53954	-6.43459	-0.163609	-1.69354	0.119375	0.254127	-5.87048
IMULT00865	OsIBCD025750	LOC_Os11g26280	LOC_Os11g26280.1		CDS|expressed protein		7.17281	-0.355695	-1.59481	0.139993	0.358852	-5.74833	0.239164	1.1989	0.256579	0.474585	-6.25721	-0.0582654	-0.389436	0.704633	0.805924	-7.16986
IMULT00866	OsIBCD016156	LOC_Os01g66500	LOC_Os01g66500.1;LOC_Os05g01440.1	BGIOSGA019009-TA	CDS|phosphoribosylformylglycinamidine synthase, putative, expressed; CDS|phosphoribosylformylglycinamidine synthase, putative, expressed	GO:0003824; catalytic activity; Molecular Function	6.96696	0.0476194	0.498903	0.627998	0.803168	-6.85067	0.00513339	0.0601301	0.953166	0.976723	-6.98615	0.0263764	0.411947	0.688553	0.794279	-7.16019
IMULT00868	OsIBCD017868	LOC_Os05g32370	LOC_Os05g32370.1	BGIOSGA018122-TA	CDS|ATP-dependent RNA helicase, putative, expressed	GO:0003676; nucleic acid binding; Molecular Function GO:0004386; helicase activity; Molecular Function GO:0005524; ATP binding; Molecular Function GO:0008026; ATP-dependent helicase activity; Molecular Function	7.228	-0.336964	-3.26352	0.00787122	0.0719399	-2.99567	-0.18047	-1.95417	0.0774521	0.251551	-5.22061	-0.258717	-3.73526	0.00348301	0.0266539	-2.41289
IMULT00877	OsIBCD027220	LOC_Os08g42410	LOC_Os08g42410.1;LOC_Os08g42410.2	BGIOSGA029061-TA	CDS|transketolase, putative, expressed; CDS|transketolase, putative, expressed	GO:0003824; catalytic activity; Molecular Function GO:0008152; metabolic process; Biological Process	12.4274	0.232478	2.747	0.0195207	0.119438	-3.89888	0.28604	3.77884	0.00323377	0.0495591	-2.09955	0.259259	4.56672	0.00087884	0.0105839	-0.991246
IMULT00878	OsIBCD033752	LOC_Os12g01180	LOC_Os12g01180.1	BGIOSGA036825-TA	CDS|WRKY57, expressed		7.78672	-0.217595	-1.50957	0.160255	0.387873	-5.86513	-0.0341409	-0.264809	0.796214	0.889519	-6.9502	-0.125868	-1.3017	0.220486	0.378654	-6.39634
IMULT00879	OsIBCD030852	LOC_Os10g32372	LOC_Os10g32372.1		CDS|hypothetical protein		7.50596	-0.420705	-3.02642	0.0119299	0.0914682	-3.41156	-0.0514283	-0.413627	0.687359	0.824167	-6.89605	-0.236067	-2.53151	0.0285297	0.101333	-4.52516
IMULT00881	OsIBCD011215	LOC_Os03g42350	LOC_Os03g42350.1	BGIOSGA013140-TA	CDS|ankyrin, putative, expressed		6.80352	0.507844	4.42124	0.0011111	0.0221581	-1.00372	0.324169	3.1553	0.00951303	0.090074	-3.18923	0.416006	5.39892	0.00024331	0.00441644	0.347338
IMULT00883	OsIBCD036268	LOC_Os01g22490	LOC_Os01g22490.1		CDS|40S ribosomal protein S27a, putative, expressed		14.1909	0.45467	4.24871	0.00147276	0.0264584	-1.29276	0.288293	3.01196	0.0122373	0.103156	-3.44056	0.371481	5.17478	0.000340549	0.005587	-0.00386541
IMULT00887	OsIBCD040761	LOC_Os05g08750	LOC_Os05g08750.1		CDS|UDP-glucoronosyl and UDP-glucosyl transferase domain containing protein, expressed		10.9721	-0.41273	-2.35809	0.0386569	0.173847	-4.56268	0.467151	2.98405	0.0128535	0.105407	-3.48943	0.0272108	0.231755	0.821123	0.88726	-7.22266
IMULT00889	OsIBCD002863	LOC_Os01g48060	LOC_Os01g48060.1;LOC_Os01g48060.2;LOC_Os01g48060.3	BGIOSGA001046-TA	CDS|auxin response factor, putative, expressed; CDS|auxin response factor, putative, expressed; CDS|auxin response factor, putative, expressed	GO:0003677; DNA binding; Molecular Function GO:0005634; nucleus; Cellular Component GO:0006355; regulation of transcription, DNA-dependent; Biological Process GO:0009725; response to hormone stimulus; Biological Process GO:0045449; regulation of transcription; Biological Process	6.81169	-0.141955	-1.4218	0.183719	0.419185	-5.98102	-0.175882	-1.96955	0.0754647	0.248004	-5.19664	-0.158919	-2.37278	0.0376778	0.120826	-4.79509
IMULT00891	OsIBCD024774	LOC_Os08g01760	LOC_Os08g01760.1	BGIOSGA027857-TA	CDS|dehydrogenase, putative, expressed		9.03765	-0.0598622	-0.493352	0.631785	0.805487	-6.85359	0.00812607	0.0748755	0.941703	0.970253	-6.98507	-0.025868	-0.317806	0.75678	0.843089	-7.19711
IMULT00892	OsIBCD026898	LOC_Os08g37730	LOC_Os08g37730.1	BGIOSGA026775-TA	CDS|helix-loop-helix DNA-binding protein, putative, expressed		8.42749	-0.120083	-1.55521	0.14911	0.372013	-5.8031	0.00521181	0.075466	0.941244	0.969962	-6.98502	-0.0574354	-1.10887	0.291913	0.454903	-6.61867
IMULT00893	OsIBCD021677	LOC_Os06g45080	LOC_Os06g45080.1;LOC_Os06g45080.2	BGIOSGA020742-TA	CDS|rabGAP/TBC domain-containing protein, putative, expressed; CDS|rabGAP/TBC domain-containing protein, putative, expressed	GO:0005097; Rab GTPase activator activity; Molecular Function GO:0005622; intracellular; Cellular Component GO:0032313; regulation of Rab GTPase activity; Biological Process	7.44776	0.163079	1.68551	0.120946	0.329407	-5.61982	-0.135377	-1.56434	0.146963	0.351818	-5.79447	0.0138513	0.213411	0.835039	0.89614	-7.22709
IMULT00895	OsIBCD002852	LOC_Os01g47730	LOC_Os01g47730.1	BGIOSGA004173-TA	CDS|ras-related protein, putative, expressed	GO:0003924; GTPase activity; Molecular Function GO:0005515; protein binding; Molecular Function GO:0005524; ATP binding; Molecular Function GO:0005525; GTP binding; Molecular Function GO:0005622; intracellular; Cellular Component GO:0006355; regulation of transcription, DNA-dependent; Biological Process GO:0006886; intracellular protein transport; Biological Process GO:0006913; nucleocytoplasmic …	9.59989	-0.0413328	-0.418965	0.683572	0.83606	-6.88968	-0.0836804	-0.948335	0.363994	0.576446	-6.51998	-0.0625066	-0.944502	0.365861	0.528212	-6.78565
IMULT00897	OsIBCD031294	LOC_Os05g31840	LOC_Os05g31840.1	BGIOSGA031508-TA	CDS|expressed protein		7.25885	0.161135	0.925121	0.375403	0.619237	-6.53778	0.0190755	0.122444	0.904828	0.951719	-6.97998	0.0901053	0.771174	0.457383	0.611769	-6.9369
IMULT00901	OsIBCD021314	LOC_Os06g40210	LOC_Os06g40210.1	BGIOSGA023226-TA	CDS|expressed protein		11.0308	-0.215153	-1.72141	0.11407	0.318412	-5.56781	-0.0731631	-0.654459	0.526705	0.710057	-6.76038	-0.144158	-1.71937	0.114451	0.247718	-5.83287
IMULT00903	OsIBCD031388	LOC_Os10g40130	LOC_Os10g40130.1	BGIOSGA031454-TA	CDS|Mur ligase family protein, putative, expressed	GO:0005524; ATP binding; Molecular Function GO:0009058; biosynthetic process; Biological Process GO:0016874; ligase activity; Molecular Function	8.27773	-0.32453	-2.18835	0.0519076	0.203189	-4.84321	-0.445334	-3.35741	0.00668232	0.0748971	-2.83459	-0.384932	-3.86937	0.00277339	0.0229813	-2.1791
IMULT00906	OsIBCD024829	LOC_Os08g02390	LOC_Os08g02390.1	BGIOSGA027888-TA	CDS|RNA recognition motif containing protein, putative, expressed	GO:0003676; nucleic acid binding; Molecular Function	8.58146	-0.264527	-1.62005	0.134443	0.350674	-5.71299	-0.293422	-2.00913	0.0705675	0.239697	-5.13457	-0.278975	-2.54693	0.0277669	0.0996069	-4.49869
IMULT00907	OsIBCD040129	LOC_Os04g34590	LOC_Os04g34590.1	BGIOSGA016416-TA	CDS|UPF0496 protein 2, putative, expressed		9.21135	-0.0616853	-0.539381	0.600725	0.785668	-6.82844	-0.345221	-3.37494	0.00648148	0.0737131	-2.80384	-0.203453	-2.65199	0.0230795	0.0889227	-4.31743
IMULT00908	OsIBCD000900	LOC_Os01g13570	LOC_Os01g13570.1;LOC_Os01g13570.2	BGIOSGA002047-TA	CDS|phosphoglycerate mutase, putative, expressed; CDS|phosphoglycerate mutase, putative, expressed	GO:0006808; regulation of nitrogen utilization; Biological Process GO:0016564; transcription repressor activity; Molecular Function	7.91465	0.0758316	0.436612	0.671118	0.828149	-6.88163	-0.0590815	-0.380322	0.711187	0.839142	-6.91019	0.00837505	0.0718831	0.944028	0.966817	-7.24901
IMULT00909	OsIBCD017629	LOC_Os11g37900	LOC_Os11g37900.1	BGIOSGA018235-TA	CDS|3-ketoacyl-CoA synthase, putative, expressed	GO:0008415; acyltransferase activity; Molecular Function	9.73618	-0.383715	-2.85387	0.0161677	0.108119	-3.71312	-0.0898186	-0.746873	0.471317	0.666785	-6.69327	-0.236767	-2.62507	0.0242003	0.09171	-4.36403
IMULT00910	OsIBCD015357	LOC_Os04g49340	LOC_Os04g49340.1	BGIOSGA014497-TA	CDS|tRNA-splicing endonuclease positive effector-related, putative, expressed	GO:0004197; cysteine-type endopeptidase activity; Molecular Function GO:0006508; proteolysis; Biological Process	6.38151	0.01389	0.0922303	0.928228	0.968169	-6.97949	0.124376	0.923347	0.376285	0.587588	-6.5434	0.0691332	0.684309	0.508406	0.655893	-7.00242
IMULT00911	OsIBCD033240	LOC_Os11g36200	LOC_Os11g36200.2	BGIOSGA032162-TA	CDS|receptor-like protein kinase 2 precursor, putative, expressed	GO:0004672; protein kinase activity; Molecular Function GO:0004674; protein serine/threonine kinase activity; Molecular Function GO:0004713; protein-tyrosine kinase activity; Molecular Function GO:0005515; protein binding; Molecular Function GO:0005524; ATP binding; Molecular Function GO:0006468; protein amino acid phosphorylation; Biological Process	6.77263	0.418082	3.8831	0.00270974	0.0383239	-1.91601	0.13351	1.38639	0.193981	0.408145	-6.03039	0.275796	3.81856	0.00302272	0.0243146	-2.26752
IMULT00914	OsIBCD027291	LOC_Os08g43130	LOC_Os08g43130.1	BGIOSGA026549-TA	CDS|NAP1, putative, expressed		8.17226	-0.0511395	-0.384463	0.708206	0.850834	-6.90449	-0.180747	-1.51923	0.157836	0.366111	-5.85601	-0.115943	-1.29938	0.221252	0.379419	-6.39917
IMULT00915	OsIBCD024366	LOC_Os07g45010	LOC_Os07g45010.1	BGIOSGA026251-TA	CDS|expressed protein		6.883	0.452416	4.88514	0.000531457	0.0136719	-0.245155	0.0928623	1.12107	0.286915	0.504815	-6.34405	0.272639	4.38854	0.00117168	0.0129146	-1.28963
IMULT00918	OsIBCD043486	LOC_Os08g05780	LOC_Os08g05780.1	BGIOSGA027641-TA	CDS|expressed protein		6.50147	0.492314	1.5595	0.148097	0.370403	-5.7972	-0.359153	-1.27197	0.230471	0.447774	-6.17167	0.0665804	0.314401	0.759294	0.844965	-7.19827
IMULT00920	OsIBCD037211	LOC_Os01g71380	LOC_Os01g71380.1	BGIOSGA005154-TA	CDS|glycosyl hydrolases family 17, putative, expressed	GO:0004553; hydrolase activity, hydrolyzing O-glycosyl compounds; Molecular Function GO:0005975; carbohydrate metabolic process; Biological Process	10.6388	0.795963	2.08918	0.0615598	0.223864	-5.00353	1.13837	3.34058	0.00688099	0.0758775	-2.86409	0.967167	3.78424	0.00320421	0.02527	-2.32735
IMULT00921	OsIBCD019170	LOC_Os06g02250	LOC_Os06g02250.1	BGIOSGA022169-TA	CDS|MYB family transcription factor, putative, expressed	GO:0003677; DNA binding; Molecular Function	8.85253	-0.00534999	-0.0517083	0.959719	0.982001	-6.98265	0.11524	1.24527	0.239751	0.457564	-6.20336	0.0549448	0.79164	0.445855	0.601871	-6.92044
IMULT00922	OsIBCD032992	LOC_Os11g31900	LOC_Os11g31900.1;LOC_Os11g31900.2;LOC_Os11g31900.3	BGIOSGA033907-TA	CDS|acyl carrier protein, putative, expressed; CDS|acyl carrier protein, putative, expressed; CDS|acyl carrier protein, putative, expressed	GO:0000036; acyl carrier activity; Molecular Function GO:0006633; fatty acid biosynthetic process; Biological Process GO:0031177; phosphopantetheine binding; Molecular Function GO:0048037; cofactor binding; Molecular Function	11.3689	-0.512604	-2.08607	0.0618888	0.224695	-5.00852	-0.255506	-1.16253	0.270425	0.489251	-6.29836	-0.384055	-2.32988	0.0406058	0.126532	-4.86717
IMULT00923	OsIBCD015550	LOC_Os04g52230	LOC_Os04g52230.1	BGIOSGA017096-TA	CDS|ent-kaurene synthase, chloroplast precursor, putative, expressed	GO:0000287; magnesium ion binding; Molecular Function GO:0008152; metabolic process; Biological Process GO:0016829; lyase activity; Molecular Function	6.74305	0.127701	1.6559	0.126894	0.338933	-5.66223	0.0550239	0.797713	0.442471	0.642637	-6.65296	0.0913624	1.76604	0.106013	0.235494	-5.76408
IMULT00924	OsIBCD009694	LOC_Os03g17310	LOC_Os03g17310.1	BGIOSGA010977-TA	CDS|calcium-transporting ATPase, endoplasmic reticulum-type, putative, expressed	GO:0003824; catalytic activity; Molecular Function GO:0005524; ATP binding; Molecular Function GO:0006810; transport; Biological Process GO:0006812; cation transport; Biological Process GO:0008152; metabolic process; Biological Process GO:0015662; ATPase activity, coupled to transmembrane movement of ions, phosphorylative mechanism; Molecular Function GO:0016020; membrane; Cellular Component GO:0…	9.78567	0.0506716	0.462634	0.652941	0.817177	-6.86918	-0.0152179	-0.155339	0.879461	0.937837	-6.97504	0.0177269	0.241267	0.813933	0.88257	-7.22023
IMULT00928	OsIBCD034139	LOC_Os12g06690	LOC_Os12g06690.1		CDS|retrotransposon protein, putative, unclassified, expressed		8.45346	-0.328956	-0.849289	0.414415	0.652778	-6.60568	0.514958	1.48643	0.166176	0.376216	-5.90006	0.0930008	0.35793	0.727393	0.822821	-7.18251
IMULT00929	OsIBCD034602	LOC_Os12g18810	LOC_Os12g18810.1		CDS|expressed protein		6.87165	-0.0650307	-0.58893	0.568197	0.763282	-6.79901	-0.0304691	-0.308504	0.763653	0.871077	-6.93672	-0.0477499	-0.644632	0.532813	0.676391	-7.02997
IMULT00930	OsIBCD025596	LOC_Os01g16660	LOC_Os01g16660.1	BGIOSGA028287-TA	CDS|transposon protein, putative, unclassified, expressed		7.43977	-0.00118904	-0.0121953	0.990495	0.995366	-6.98402	-0.175805	-2.01595	0.0697531	0.23817	-5.12381	-0.0884969	-1.35306	0.204078	0.36009	-6.33273
IMULT00931	OsIBCD004117	LOC_Os01g66490	LOC_Os01g66490.1	BGIOSGA004950-TA	CDS|no apical meristem protein, putative, expressed	GO:0003677; DNA binding; Molecular Function GO:0045449; regulation of transcription; Biological Process	8.15408	0.107123	0.702379	0.497517	0.714386	-6.72259	-0.124872	-0.915391	0.380259	0.590979	-6.55075	-0.00887423	-0.0867385	0.93249	0.959419	-7.24773
IMULT00935	OsIBCD026270	LOC_Os08g27840	LOC_Os08g27840.1;LOC_Os08g27840.2	BGIOSGA027085-TA	CDS|phosphoenolpyruvate carboxylase, putative, expressed; CDS|phosphoenolpyruvate carboxylase, putative, expressed	GO:0006099; tricarboxylic acid cycle; Biological Process GO:0008964; phosphoenolpyruvate carboxylase activity; Molecular Function	13.9544	-0.304268	-2.02947	0.0681679	0.237635	-5.0986	-0.0770582	-0.574644	0.577476	0.747081	-6.81174	-0.190663	-1.89577	0.0854499	0.204264	-5.5678
IMULT00937	OsIBCD029073	LOC_Os09g33470	LOC_Os09g33470.1		CDS|mitochondrial carrier protein, putative, expressed		10.8885	-0.261858	-1.74149	0.110378	0.313136	-5.53844	-0.123592	-0.91897	0.378467	0.589513	-6.54745	-0.192725	-1.91068	0.0833383	0.201195	-5.54479
IMULT00939	OsIBCD044760	LOC_Os09g32944	LOC_Os09g32944.1	BGIOSGA031059-TA	CDS|OsSPL18 - SBP-box gene family member, expressed		8.15717	-0.0865917	-0.764935	0.460935	0.689129	-6.67523	-0.045958	-0.453904	0.659014	0.804557	-6.87743	-0.0662748	-0.872751	0.402059	0.562202	-6.85148
IMULT00942	OsIBCD015624	LOC_Os04g52880	LOC_Os04g52880.1		CDS|expressed protein		10.2875	-0.572094	-4.30267	0.00134794	0.025033	-1.20198	-0.313264	-2.63412	0.0238175	0.142968	-4.09759	-0.442679	-4.9631	0.000470899	0.00695721	-0.341946
IMULT00944	OsIBCD036026	LOC_Os01g10740	LOC_Os01g10740.1	BGIOSGA002166-TA	CDS|expressed protein		9.69712	-0.126059	-1.24269	0.240662	0.487255	-6.20244	-0.155283	-1.71147	0.115937	0.309757	-5.58616	-0.140671	-2.06723	0.0639154	0.169671	-5.29821
IMULT00945	OsIBCD024991	LOC_Os08g05520	LOC_Os08g05520.1	BGIOSGA027659-TA	CDS|myb-like DNA-binding domain containing protein, putative, expressed	GO:0003677; DNA binding; Molecular Function	6.99774	-0.106712	-0.885612	0.395395	0.636464	-6.57378	-0.187685	-1.74147	0.110383	0.302444	-5.54237	-0.147199	-1.82108	0.0967921	0.221713	-5.6817
IMULT00947	OsIBCD033889	LOC_Os12g02220	LOC_Os12g02220.1	BGIOSGA036739-TA	CDS|zinc finger, C3HC4 type domain containing protein, expressed		9.79188	-0.18776	-1.6278	0.132778	0.348241	-5.70208	-0.208579	-2.02172	0.0690722	0.237011	-5.1147	-0.198169	-2.5611	0.0270835	0.0981972	-4.47433
IMULT00948	OsIBCD024790	LOC_Os07g15160	LOC_Os07g15160.1;LOC_Os07g15160.2;LOC_Os10g24940.1;LOC_Os08g02000.1		CDS|retrotransposon protein, putative, unclassified, expressed; CDS|retrotransposon protein, putative, unclassified, expressed; CDS|expressed protein; CDS|retrotransposon protein, putative, unclassified, expressed		7.32705	0.1352	1.35313	0.204057	0.444722	-6.06842	0.105787	1.18373	0.262285	0.480469	-6.27449	0.120493	1.79771	0.100614	0.227479	-5.71684
IMULT00951	OsIBCD005101	LOC_Os02g05900	LOC_Os02g05900.1	BGIOSGA007561-TA	CDS|ternary complex factor MIP1, putative, expressed		8.10113	-0.303474	-2.19819	0.0510332	0.201365	-4.82716	-0.271974	-2.20255	0.0506502	0.203021	-4.82386	-0.287724	-3.1068	0.0103581	0.0534501	-3.52008
IMULT00952	OsIBCD001634	LOC_Os01g25330	LOC_Os01g25330.1;LOC_Os01g25330.2;LOC_Os01g25330.3	BGIOSGA003494-TA	CDS|SAC9, putative, expressed; CDS|SAC9, putative, expressed; CDS|SAC9, putative, expressed	GO:0005515; protein binding; Molecular Function	7.45577	0.032621	0.380895	0.710774	0.852218	-6.90595	0.0263004	0.34334	0.738028	0.856036	-6.92452	0.0294607	0.512796	0.618569	0.743257	-7.11045
IMULT00953	OsIBCD036645	LOC_Os01g45320	LOC_Os01g45320.1	BGIOSGA001142-TA	CDS|zinc finger family protein, putative, expressed		6.56997	-0.0365419	-0.310965	0.761832	0.880577	-6.93189	-0.178927	-1.70236	0.117673	0.312024	-5.59938	-0.107734	-1.36669	0.199898	0.35494	-6.31556
IMULT00954	OsIBCD030744	LOC_Os10g30600	LOC_Os10g30600.1;LOC_Os10g30600.2	BGIOSGA031832-TA	CDS|tyrosine protein kinase domain containing protein, putative, expressed; CDS|tyrosine protein kinase domain containing protein, putative, expressed	GO:0004672; protein kinase activity; Molecular Function GO:0005524; ATP binding; Molecular Function GO:0006468; protein amino acid phosphorylation; Biological Process	7.59511	0.0131397	0.149683	0.883814	0.945558	-6.97196	0.0383057	0.48787	0.635537	0.788715	-6.86044	0.0257227	0.436813	0.670976	0.781777	-7.1489
IMULT00956	OsIBCD004584	LOC_Os01g72990	LOC_Os01g72990.1;LOC_Os01g72990.2	BGIOSGA000073-TA	CDS|expressed protein; CDS|expressed protein	GO:0004672; protein kinase activity; Molecular Function GO:0004674; protein serine/threonine kinase activity; Molecular Function GO:0005515; protein binding; Molecular Function GO:0005524; ATP binding; Molecular Function GO:0006468; protein amino acid phosphorylation; Biological Process	10.0567	0.223634	2.16509	0.0540326	0.207969	-4.88107	0.0537219	0.581494	0.573017	0.743942	-6.80758	0.138678	2.00143	0.071496	0.182075	-5.40292
IMULT00958	OsIBCD027212	LOC_Os08g41990	LOC_Os08g41990.1	BGIOSGA026585-TA	CDS|aminotransferase, putative, expressed	GO:0008483; transaminase activity; Molecular Function GO:0030170; pyridoxal phosphate binding; Molecular Function	8.9217	-0.322288	-2.46905	0.0318357	0.156077	-4.37581	-0.424411	-3.63519	0.00413357	0.0572122	-2.34897	-0.37335	-4.26378	0.00143671	0.0147368	-1.50079
IMULT00963	OsIBCD028012	LOC_Os09g14410	LOC_Os09g14410.1	BGIOSGA030016-TA	CDS|expressed protein	GO:0000166; nucleotide binding; Molecular Function GO:0005515; protein binding; Molecular Function GO:0005524; ATP binding; Molecular Function GO:0006915; apoptosis; Biological Process GO:0006952; defense response; Biological Process GO:0017111; nucleoside-triphosphatase activity; Molecular Function	8.88375	0.0383772	0.348485	0.734271	0.86527	-6.91861	0.262913	2.66919	0.0223908	0.138865	-4.03718	0.150645	2.0392	0.0670468	0.17512	-5.34299
IMULT00966	OsIBCD021622	LOC_Os06g44210	LOC_Os06g44210.1;LOC_Os06g44210.2	BGIOSGA020767-TA	CDS|protein phosphatase 2C, putative, expressed; CDS|protein phosphatase 2C, putative, expressed	GO:0003824; catalytic activity; Molecular Function GO:0004722; protein serine/threonine phosphatase activity; Molecular Function GO:0006470; protein amino acid dephosphorylation; Biological Process GO:0008287; protein serine/threonine phosphatase complex; Cellular Component	8.92123	0.0627496	0.780883	0.45189	0.682542	-6.66258	0.1252	1.74194	0.110297	0.302346	-5.54168	0.0939747	1.74333	0.110046	0.241363	-5.79768
IMULT00967	OsIBCD017108	LOC_Os05g15530	LOC_Os05g15530.1		CDS|aminotransferase domain containing protein, putative, expressed		11.7855	-0.174861	-0.995943	0.341382	0.590075	-6.46993	-0.158424	-1.00882	0.335444	0.550437	-6.46111	-0.166642	-1.41488	0.185688	0.338517	-6.25387
IMULT00969	OsIBCD036974	LOC_Os01g60810	LOC_Os01g60810.1	BGIOSGA000574-TA	CDS|DUF623 domain containing protein, expressed		10.1464	-0.240947	-1.48927	0.165438	0.394549	-5.89234	-0.275302	-1.90246	0.0844962	0.263156	-5.30053	-0.258124	-2.37835	0.0373134	0.120017	-4.78571
IMULT00974	OsIBCD031878	LOC_Os11g05614	LOC_Os11g05614.1		CDS|no apical meristem protein, putative, expressed		6.72222	-0.0861253	-0.874831	0.400977	0.641397	-6.58337	-0.243705	-2.76766	0.0188224	0.127639	-3.86678	-0.164915	-2.49717	0.0303033	0.105255	-4.58395
IMULT00978	OsIBCD012699	LOC_Os03g63910	LOC_Os03g63910.1	BGIOSGA013978-TA	CDS|PPR repeat domain containing protein, putative, expressed		12.1417	-0.120182	-1.30164	0.220507	0.464043	-6.13193	-0.112046	-1.35676	0.202936	0.417593	-6.06781	-0.116114	-1.87469	0.0885199	0.209033	-5.60017
IMULT00979	OsIBCD004524	LOC_Os01g72250	LOC_Os01g72250.1	BGIOSGA005177-TA	CDS|uridine 5-monophosphate synthase, putative, expressed	GO:0004590; orotidine-5'-phosphate decarboxylase activity; Molecular Function GO:0006207; 'de novo' pyrimidine base biosynthetic process; Biological Process GO:0009116; nucleoside metabolic process; Biological Process GO:0016740; transferase activity; Molecular Function	7.86804	0.322095	2.33344	0.0403548	0.178165	-4.60384	0.00307043	0.0248695	0.980619	0.989913	-6.98777	0.162583	1.75582	0.107811	0.238145	-5.77923
IMULT00981	OsIBCD037329	LOC_Os02g04070	LOC_Os02g04070.1		CDS|retrotransposon protein, putative, unclassified, expressed		7.76034	0.540701	1.16795	0.268325	0.516607	-6.28833	-0.526453	-1.2714	0.230669	0.44795	-6.17236	0.00712388	0.0229391	0.982123	0.99019	-7.25154
IMULT00982	OsIBCD005220	LOC_Os02g07670	LOC_Os02g07670.1	BGIOSGA007050-TA	CDS|URED, putative, expressed	GO:0006807; nitrogen compound metabolic process; Biological Process GO:0016151; nickel ion binding; Molecular Function	8.96193	-0.00785879	-0.0709139	0.944781	0.97503	-6.98137	0.0425349	0.429117	0.676395	0.817097	-6.88909	0.0173381	0.233222	0.820014	0.886727	-7.22229
IMULT00985	OsIBCD029533	LOC_Os10g02300	LOC_Os10g02300.1	BGIOSGA032386-TA	CDS|uncharacterized Cys-rich domain containing protein, putative, expressed		8.79383	0.177963	1.40839	0.187551	0.423513	-5.99833	0.0350636	0.310245	0.762365	0.870206	-6.93614	0.106513	1.25658	0.235785	0.395331	-6.45076
IMULT00991	OsIBCD003411	LOC_Os01g56010	LOC_Os01g56010.1		CDS|serpin domain containing protein, putative, expressed		6.93198	-0.283763	-2.69272	0.0214813	0.125467	-3.99282	-0.185511	-1.96815	0.0756431	0.248266	-5.19882	-0.234637	-3.31913	0.00714304	0.0423118	-3.14495
IMULT00992	OsIBCD045435	LOC_Os10g35300	LOC_Os10g35300.1;LOC_Os10g35300.2		CDS|dof zinc finger domain containing protein, putative, expressed; CDS|dof zinc finger domain containing protein, putative, expressed		8.60347	-0.236037	-1.77349	0.10472	0.30368	-5.49127	-0.186452	-1.56629	0.146507	0.351283	-5.79177	-0.211244	-2.36608	0.0381215	0.121626	-4.80638
IMULT00993	OsIBCD033760	LOC_Os12g01190	LOC_Os12g01190.2	BGIOSGA036839-TA	CDS|RNA recognition motif containing protein, putative, expressed		8.83537	-0.0742777	-0.850998	0.413507	0.652036	-6.60421	-0.163389	-2.0929	0.061169	0.223128	-5.00142	-0.118833	-2.02956	0.0681567	0.176826	-5.35833
IMULT00994	OsIBCD022413	LOC_Os07g06500	LOC_Os07g06500.1	BGIOSGA024789-TA	CDS|OsFBL34 - F-box domain and LRR containing protein, expressed		6.65854	-0.353501	-2.07976	0.0625604	0.226051	-5.01861	-0.0348318	-0.229115	0.823122	0.904774	-6.95971	-0.194166	-1.70291	0.117569	0.251919	-5.85689
IMULT00997	OsIBCD018870	LOC_Os05g48690	LOC_Os05g48690.1;LOC_Os05g48690.2	BGIOSGA020351-TA	CDS|transcription factor like protein, putative, expressed; CDS|transcription factor like protein, putative, expressed	GO:0003677; DNA binding; Molecular Function	10.2871	0.187972	2.02144	0.0691059	0.239527	-5.11129	0.185932	2.23551	0.0478417	0.198057	-4.76982	0.186952	2.99703	0.0125632	0.0602351	-3.71371
[truncated: 33,826 more rows]

## Sheet: S5 MA genes
Supplementary Table S5. Genes differentially expressed in shoots of control and B stressed plants in experiment Btox3. Values in log2 of Fold Change. Treatment effect computed as treatment versus control. Genotypic effect calculated as values from the sentitive MTU9 relative tolerant SML242 .Values in the column T*G were calculated as the treatment effect in the sensitive line relative to the tre…
[truncated: 24,193 more rows]

[truncated: 6 more sheets: S6 Primers qPCR, S7 GO Analysis, S8 SNPs LOC_Os05g01760, S9 SNPs LOC_Os05g13490 , S10 SNPs LOC_Os10g30156, S11 SNPs LOC_Os10g30450]
